# Supplementary material for: Machine learning-aided design and screening of an emergent protein function in synthetic cells
Source: Nat Commun. 2024 Mar 5;15:2010. doi: 10.1038/s41467-024-46203-0 (PMC10914801; doi:10.1038/s41467-024-46203-0)
Supplement: Supplementary file 13 — Source Data [file 41467_2024_46203_MOESM13_ESM.xlsx]

## Sheet: Fig. 2, Supp. Fig. 2, 7a, 8, 14
The jupyter notebook used to generate Supp. Fig. 7, 8 & 14 plots can be found in the github repository at PostHocAnalysis/PostHocAnalyses.ipynb. In the same directory is the file BLASTP_Result.txt containing the raw BLASTP output used to generate Supp. Fig. 8 plots.
Name before filtering	Combined Score (Final, Fig. 2)	Dimer PAE Means (Supp. Fig. 2 c (i))	hydrophobiciy scores of N-terminal helix/region (Supp. Fig. 2 c (ii))	possesses n-terminal alpha helix?	mean PAEs between structured regions MinD-MinE (Supp. Fig. 2 c (iii))	Solubility score (Supp. Fig. 2 c (iv))	Version Name after filtering
Sample_sequence_2177	3.66811	7.32545	2.5	True	4.99721	0.816	synMinEv2
Sample_sequence_2534	3.62745	10.5467	2.36558	True	4.16217	0.947	synMinEv26		The raw source data for Supp. Fig. 2a and b, together with all sequence data, predicted structures, VAE models etc can be found in the attached zipped folder (Reviewers) or at www.github.com/BelaFrohn/synMinE (upon publication)
Sample_sequence_2803	3.47934	12.678	2.47709	True	4.04271	0.822	synMinEv5
Sample_sequence_1583	3.41252	12.3608	2.48527	True	3.50999	0.706	synMinEv25
Sample_sequence_1973	3.35039	12.0777	2.49894	True	7.74833	0.866	synMinEv30
Sample_sequence_340	3.3495	10.9279	2.25357	True	6.60444	0.89	synMinEv19
Sample_sequence_2428	3.33593	14.4926	2.5	True	3.49216	0.714	synMinEv45
Sample_sequence_406	3.32875	14.3982	2.47446	True	4.29029	0.763	synMinEv31
Sample_sequence_2152	3.31126	13.6629	2.47244	True	5.59723	0.789	synMinEv44
Sample_sequence_1466	3.30743	10.0793	2.4774	True	7.88407	0.755	synMinEv43
Sample_sequence_2753	3.28733	11.8261	2.46788	True	6.93218	0.763	synMinEv33
Sample_sequence_3372	3.28646	6.75835	2.02208	False	3.02959	0.859	synMinEv9
Sample_sequence_810	3.28203	8.77281	2.0533	True	4.56694	0.726	synMinEv15
Sample_sequence_1469	3.25767	15.2097	2.48942	True	5.86113	0.809	synMinEv4
Sample_sequence_504	3.24828	14.8142	2.46455	True	5.53849	0.778	synMinEv6
Sample_sequence_158	3.2139	14.3057	2.23579	True	5.28147	0.838	synMinEv42
Sample_sequence_346	3.2137	7.43813	2.33338	False	5.26231	0.765	synMinEv47
Sample_sequence_3321	3.20923	10.957	2.44	False	4.0996	0.788	synMinEv41
Sample_sequence_3769	3.19579	16.7569	2.30711	True	4.51129	0.843	synMinEv39
Sample_sequence_3165	3.19457	11.2554	2.43601	True	5.94664	0.607	synMinEv12
Sample_sequence_3478	3.19433	17.2165	2.455	True	5.26652	0.82	synMinEv10
Sample_sequence_431	3.18107	12.937	2.26806	True	5.13791	0.718	synMinEv36
Sample_sequence_1441	3.15567	15.7056	2.18256	True	3.33863	0.761	synMinEv46
Sample_sequence_814	3.15151	15.4158	2.31818	True	3.56458	0.679	synMinEv29
Sample_sequence_3461	3.15134	10.2869	2.48149	True	8.20362	0.624
Sample_sequence_3566	3.14274	18.0362	2.4545	True	5.12903	0.797
Sample_sequence_1440	3.13098	10.8522	2.33609	False	4.08448	0.764
Sample_sequence_3627	3.12455	18.1732	2.45886	True	6.36403	0.853
Sample_sequence_722	3.11884	10.0705	2.29112	False	4.93718	0.792
Sample_sequence_1656	3.11183	11.492	2.4361	True	6.4247	0.562
Sample_sequence_2598	3.1058	14.6554	2.1884	True	3.8905	0.693
Sample_sequence_2793	3.10471	16.18	2.38814	True	4.60113	0.685
Sample_sequence_3441	3.10156	17.2834	2.5	True	5.803	0.735
Sample_sequence_2485	3.09911	10.2317	2.29323	False	4.47975	0.752
Sample_sequence_2488	3.08182	13.9808	2.31457	True	6.46509	0.714
Sample_sequence_2163	3.07852	15.7809	2.5	False	5.78336	0.932
Sample_sequence_2562	3.06934	11.7821	2.25367	False	5.80116	0.889
Sample_sequence_1757	3.0688	8.26997	2.4042	False	8.40694	0.796
Sample_sequence_848	3.05738	16.8771	2.33573	True	6.46132	0.805
Sample_sequence_3217	3.04672	8.49882	1.91035	False	5.40129	0.896
Sample_sequence_786	3.03893	16.9932	2.48591	True	7.38195	0.758
Sample_sequence_2267	3.03608	14.9283	2.5	True	6.10741	0.583
Sample_sequence_2002	3.02719	12.3992	2.33845	True	6.29308	0.566
Sample_sequence_2572	3.02009	19.5574	2.34687	True	5.76934	0.84
Sample_sequence_3087	3.01378	14.5202	2.15819	True	6.68055	0.772
Sample_sequence_1660	3.01262	15.4407	2.40338	True	8.05267	0.749
Sample_sequence_1418	2.98599	7.78475	2.49677	True	13.0027	0.614
Sample_sequence_1680	2.97935	11.9844	2.10359	True	6.48723	0.646
Sample_sequence_3005	2.95927	8.39658	1.79998	True	8.73954	0.771
Sample_sequence_3000	2.94662	12.9047	2.06637	True	6.69203	0.687
Sample_sequence_1723	2.92469	16.3306	2.12159	True	6.31618	0.763
Sample_sequence_1036	2.92449	21.7161	2.39651	True	6.09925	0.83
Sample_sequence_3348	2.91919	9.85298	2.03977	False	3.8838	0.667
Sample_sequence_3269	2.9172	13.3706	2.24229	False	3.99201	0.71
Sample_sequence_2111	2.89513	14.8516	2.44286	False	4.32463	0.657
Sample_sequence_1450	2.89192	13.0116	2.46279	True	10.9029	0.65
Sample_sequence_1672	2.88806	7.99452	1.93669	False	4.93041	0.673
Sample_sequence_3500	2.87476	19.6574	2.43014	True	5.10144	0.613
Sample_sequence_1553	2.86576	18.9605	2.49755	False	5.81884	0.863
Sample_sequence_1839	2.85693	19.4841	2.2565	True	6.14414	0.747
Sample_sequence_77	2.85551	20.0983	2.5	True	7.14591	0.69
Sample_sequence_1290	2.8524	9.63131	1.57338	False	4.43308	0.89
Sample_sequence_70	2.83219	13.0014	1.65484	True	5.68802	0.756
Sample_sequence_3422	2.83211	12.5771	2.27926	False	8.7003	0.838
Sample_sequence_2952	2.83024	18.5467	2.37251	False	4.52338	0.807
Sample_sequence_1030	2.82463	9.80674	2.22339	False	8.46627	0.727
Sample_sequence_2532	2.82446	13.1882	2.3806	False	6.96892	0.7
Sample_sequence_3531	2.82338	19.4762	2.47647	True	4.52503	0.494
Sample_sequence_2079	2.81806	15.8551	2.39802	False	7.68079	0.842
Sample_sequence_3869	2.81746	13.9407	1.97308	False	2.97483	0.732
Sample_sequence_2515	2.81475	8.35971	1.72504	True	9.31741	0.701
Sample_sequence_3823	2.80938	11.2049	2	False	6.98242	0.817
Sample_sequence_3761	2.80151	22.406	2.5	True	7.32342	0.748
Sample_sequence_1728	2.79639	13.7234	2.34397	False	7.11556	0.725
Sample_sequence_33	2.79294	18.2347	1.9315	True	4.69788	0.732
Sample_sequence_2048	2.78823	12.4252	2.20771	False	5.84151	0.665
Sample_sequence_3915	2.78605	14.8261	2.18925	False	6.32423	0.807
Sample_sequence_3754	2.77763	15.6833	2.15916	False	6.53902	0.866
Sample_sequence_2390	2.77655	13.9631	2.25178	False	5.98389	0.704
Sample_sequence_3814	2.76971	22.8995	2.47218	True	8.11056	0.799
Sample_sequence_3004	2.75807	9.51005	2.30455	False	8.66416	0.612
Sample_sequence_1772	2.74608	21.1424	2.5	False	6.14743	0.857
Sample_sequence_1856	2.74414	9.8238	2.13689	False	10.4067	0.808
Sample_sequence_3345	2.73348	9.66674	2.2124	False	10.232	0.737
Sample_sequence_1356	2.73196	12.0129	2.25122	False	6.09452	0.58
Sample_sequence_2859	2.72715	14.9292	1.50531	True	3.62525	0.704
Sample_sequence_1096	2.69983	17.645	2.36742	False	7.62207	0.817
Sample_sequence_3492	2.69514	17.0531	2.12471	False	5.24953	0.79
Sample_sequence_3558	2.67439	7.20886	2.49333	True	18.4917	0.593
Sample_sequence_768	2.65778	22.1707	2.37008	False	3.86169	0.758
Sample_sequence_2881	2.64783	18.7164	2.47837	False	5.97055	0.654
Sample_sequence_837	2.63602	13.4157	2.21834	True	12.4851	0.643
Sample_sequence_461	2.63473	21.8305	2.45095	True	8.03973	0.625
Sample_sequence_1092	2.6243	9.89133	2.26403	True	14.8888	0.587
Sample_sequence_3914	2.62128	8.6866	1.83801	True	12.848	0.659
Sample_sequence_1883	2.60743	17.5798	1.92185	False	3.58601	0.747
Sample_sequence_93	2.60063	21.4845	2.02512	False	3.37388	0.841
Sample_sequence_2212	2.59373	14.6217	2.11324	True	11.5175	0.659
Sample_sequence_2798	2.58031	15.8419	2.0767	False	6.27528	0.708
Sample_sequence_733	2.57775	16.8083	1.97321	True	6.55288	0.536
Sample_sequence_238	2.56362	15.6819	1.6682	False	4.73499	0.831
Sample_sequence_1062	2.56306	15.5961	2.09916	False	5.97829	0.65
Sample_sequence_2872	2.55109	24.5336	2.08588	True	4.79656	0.685
Sample_sequence_1333	2.53507	19.172	2.31859	False	7.69726	0.752
Sample_sequence_1717	2.53077	21.396	2.28614	False	4.10519	0.659
Sample_sequence_2788	2.5262	19.303	2.04968	False	5.95772	0.804
Sample_sequence_1676	2.49972	14.5183	1.98157	False	8.23826	0.736
Sample_sequence_2350	2.48001	15.4319	1.91368	False	7.65013	0.762
Sample_sequence_2616	2.47164	27.1689	1.92574	True	3.76671	0.755
Sample_sequence_2374	2.46159	22.7489	2.5	False	8.91951	0.802
Sample_sequence_1154	2.44838	16.7765	2.01312	False	9.31888	0.828
Sample_sequence_2751	2.4464	26.556	2.16605	False	3.71384	0.849
Sample_sequence_2718	2.44553	14.8734	1.96288	False	7.06319	0.641
Sample_sequence_2157	2.43865	17.2838	2.15501	False	8.09402	0.689
Sample_sequence_825	2.42062	9.129	1.55634	False	9.62691	0.743
Sample_sequence_319	2.41399	14.3809	2.01397	False	7.07454	0.559
Sample_sequence_3118	2.39409	17.5462	2.41466	False	8.78036	0.546
Sample_sequence_1890	2.3877	18.2899	2.32775	False	9.87451	0.685
Sample_sequence_3752	2.37934	13.8803	1.54372	False	5.73521	0.696
Sample_sequence_3604	2.37784	21.5242	2.32349	False	8.90754	0.765
Sample_sequence_2785	2.34568	25.8886	2.05524	False	3.82673	0.789
Sample_sequence_2577	2.33011	23.4156	2.28432	False	5.89648	0.651
Sample_sequence_2229	2.323	15.7949	2.245	True	12.2988	0.409
Sample_sequence_2272	2.3186	14.5669	1.28414	False	4.79479	0.761
Sample_sequence_1444	2.31722	25.774	1.86888	False	4.00803	0.873
Sample_sequence_22	2.31314	10.2444	1.70256	False	7.30791	0.468
Sample_sequence_131	2.30843	22.1862	1.94496	False	6.19064	0.787
Sample_sequence_1439	2.298	15.5197	1.66285	True	14.1594	0.813
Sample_sequence_1004	2.29509	26.0656	2.20134	False	6.0603	0.79
Sample_sequence_482	2.27502	23.4794	2.40584	False	8.25875	0.664
Sample_sequence_1634	2.26043	15.5195	1.77944	False	7.83433	0.634
Sample_sequence_3402	2.20468	23.8568	1.86151	False	4.30367	0.697
Sample_sequence_1805	2.20405	27.0859	1.81897	True	9.51493	0.874
Sample_sequence_1909	2.15268	18.7836	1.92169	False	10.7968	0.758
Sample_sequence_1274	2.12879	19.5026	2.20769	False	11.3491	0.633
Sample_sequence_1894	2.12412	24.0843	2.34104	False	11.002	0.734
Sample_sequence_1236	2.08741	26.7013	1.63714	False	3.96693	0.815
Sample_sequence_3548	2.07669	26.3644	2.01619	False	5.84634	0.679
Sample_sequence_2880	2.07547	26.0862	1.99666	False	10.0636	0.918
Sample_sequence_1799	2.06324	28.0866	1.43117	True	5.9436	0.796
Sample_sequence_2633	2.05736	20.095	1.77986	False	9.88632	0.75
Sample_sequence_3710	2.05376	25.7057	1.53294	False	3.10476	0.748
Sample_sequence_433	2.03533	25.4054	1.70062	False	3.99776	0.671
Sample_sequence_226	2.02789	20.9457	2.07461	False	11.239	0.666	synMinEv27
Sample_sequence_128	2.02181	25.3307	2.23937	False	6.19266	0.47	synMinEv21
Sample_sequence_1609	2.01134	29.4183	1.78648	True	4.25548	0.502	synMinEv35
Sample_sequence_1214	1.99045	22.2713	2.14085	False	14.2109	0.819	synMinEv28
Sample_sequence_1481	1.97594	25.4167	1.98714	False	9.18261	0.744	synMinEv13
Sample_sequence_1972	1.96691	24.9494	1.26071	False	4.20105	0.847	synMinEv32
Sample_sequence_2692	1.94316	28.0747	1.87835	False	6.47203	0.736	synMinEv18
Sample_sequence_1034	1.93773	26.6664	1.76025	False	3.53001	0.568	synMinEv48
Sample_sequence_437	1.93672	26.2925	1.61292	False	6.32332	0.795	synMinEv8
Sample_sequence_2412	1.93312	20.6212	2.08646	False	10.5381	0.51	synMinEv34
Sample_sequence_513	1.92755	28.9711	1.84131	False	2.84974	0.574	synMinEv38
Sample_sequence_885	1.89722	29.1727	1.6948	False	4.16415	0.712	synMinEv23
Sample_sequence_3535	1.86649	27.3394	1.94006	False	7.19923	0.633	synMinEv11
Sample_sequence_789	1.82692	25.0559	2.11826	False	12.4919	0.693	synMinEv40
Sample_sequence_3085	1.79416	15.2605	1.53128	False	17.3084	0.841	synMinEv16
Sample_sequence_2807	1.79084	26.6719	1.62221	False	9.39055	0.836	synMinEv22
Sample_sequence_2452	1.78362	25.6767	1.45288	False	5.9083	0.683	synMinEv20
Sample_sequence_309	1.77821	27.7892	1.48827	False	6.21465	0.768	synMinEv7
Sample_sequence_1791	1.75788	28.6842	1.87845	False	9.2065	0.734	synMinEv1
Sample_sequence_592	1.58374	17.3813	1.91633	False	16.6305	0.464	synMinEv17
Sample_sequence_2255	1.47449	27.9022	1.27438	False	6.92713	0.633	synMinEv37
Sample_sequence_3788	1.34159	24.9365	1.32732	False	14.5518	0.775	synMinEv14
Sample_sequence_3890	1.30895	27.1408	1.59313	False	16.8973	0.821	synMinEv24
Sample_sequence_2935	0.971204	27.3027	1.47959	False	20.3289	0.752	synMinEv3

## Sheet: Fig. 4a, Supp. Fig. 11ab 
	Growth curve of E.coli HL1 strains transformed with wtMinE or synMinE variants together with MinD
	-MinDE	Optical density at 600 nm											v29	Optical density at 600 nm
	minutes	rep1	rep2	rep3	rep4	rep5	rep6	rep7	rep8	rep9	rep10		minutes	rep1	rep2	rep3	rep4	rep5	rep6	rep7	rep8	rep9	rep10
	0	0.11	0.1	0.1	0.18	0.13	0.11	0.1	0.08	0.12	0.11		0	0.08	0.11	0.12	0.13	0.12	0.09	0.09	0.08	0.12	0.11
	30	0.27	0.21	0.24	0.39	0.29	0.21	0.22	0.17	0.27	0.25		30	0.16	0.23	0.27	0.24	0.25	0.16	0.19	0.17	0.22	0.23
	60	0.51	0.42	0.45	0.67	0.59	0.41	0.45	0.35	0.5	0.46		60	0.31	0.41	0.43	0.37	0.39	0.29	0.31	0.28	0.35	0.35
	90	0.76	0.67	0.64	0.92	0.81	0.63	0.71	0.6	0.73	0.71		90	0.46	0.52	0.57	0.46	0.53	0.43	0.38	0.37	0.46	0.45
	120	0.99	0.78	0.83	1.14	1.06	0.83	0.93	0.82	0.97	0.94		120	0.53	0.67	0.72	0.48	0.55	0.47	0.41	0.41	0.54	0.49
	150	1.21	0.94	1.02	1.38	1.25	1.02	1.14	1.04	1.18	1.14		150	0.53	0.82	0.89	0.52	0.58	0.47	0.4	0.4	0.53	0.49
	180	1.4	1.11	1.15	1.56	1.43	1.18	1.31	1.23	1.35	1.32		180	0.56	0.95	1.04	0.56	0.61	0.46	0.42	0.39	0.56	0.57
	210	1.58	1.26	1.33	1.7	1.62	1.33	1.5	1.43	1.52	1.51		210	0.59	1.1	1.22	0.57	0.69	0.47	0.38	0.39	0.6	0.56
	240	1.74	1.42	1.48	1.84	1.78	1.5	1.64	1.58	1.68	1.66		240	0.65	1.28	1.36	0.6	0.72	0.48	0.37	0.39	0.64	0.63
	270	1.86	1.57	1.61	1.93	1.91	1.65	1.78	1.72	1.82	1.78		270	0.69	1.41	1.49	0.63	0.77	0.48	0.37	0.38	0.69	0.63
	300	1.96	1.7	1.72	2	1.97	1.79	1.9	1.83	1.9	1.89		300	0.73	1.56	1.6	0.68	0.82	0.49	0.36	0.38	0.75	0.68
	-MinE	Optical density at 600 nm											v31	Optical density at 600 nm
	minutes	rep1	rep2	rep3	rep4	rep5	rep6	rep7	rep8	rep9	rep10		minutes	rep1	rep2	rep3	rep4	rep5	rep6	rep7	rep8	rep9	rep10
	0	0.02	0.01	0.01	0.03	0.04	0.16	0.16	0.15	0.18	0.14		0	0.02	0.06	0.07	0.03	0.13	0.2	0.15	0.15	0.14	0.16
	30	0.02	0.01	0.01	0.03	0.06	0.18	0.17	0.17	0.2	0.18		30	0.02	0.09	0.07	0.04	0.15	0.18	0.18	0.19	0.16	0.16
	60	0.03	0.01	0.01	0.05	0.09	0.19	0.2	0.18	0.26	0.2		60	0.03	0.1	0.1	0.06	0.18	0.24	0.23	0.18	0.16	0.21
	90	0.04	0.02	0.01	0.07	0.14	0.24	0.2	0.2	0.26	0.24		90	0.04	0.13	0.14	0.1	0.24	0.28	0.22	0.2	0.22	0.22
	120	0.05	0.02	0.01	0.09	0.17	0.25	0.27	0.23	0.24	0.26		120	0.05	0.17	0.17	0.11	0.29	0.36	0.26	0.24	0.19	0.29
	150	0.05	0.02	0.01	0.09	0.18	0.24	0.26	0.25	0.27	0.25		150	0.05	0.23	0.22	0.12	0.36	0.35	0.26	0.24	0.23	0.25
	180	0.04	0.02	0.03	0.09	0.19	0.25	0.29	0.25	0.29	0.29		180	0.04	0.27	0.26	0.16	0.4	0.35	0.31	0.25	0.26	0.32
	210	0.04	0.02	0.01	0.09	0.22	0.28	0.27	0.25	0.26	0.31		210	0.04	0.33	0.33	0.2	0.49	0.31	0.28	0.26	0.24	0.25
	240	0.04	0.02	0.01	0.11	0.28	0.32	0.28	0.26	0.25	0.26		240	0.04	0.41	0.41	0.25	0.6	0.3	0.33	0.27	0.23	0.26
	270	0.05	0.02	0.01	0.12	0.34	0.26	0.33	0.2	0.29	0.27		270	0.04	0.48	0.47	0.3	0.7	0.3	0.29	0.24	0.21	0.26
	300	0.04	0.03	0.01	0.14	0.42	0.26	0.27	0.2	0.24	0.3		300	0.04	0.57	0.57	0.36	0.83	0.31	0.34	0.24	0.21	0.26
	wtMinE	Optical density at 600 nm											v33	Optical density at 600 nm
	minutes	rep1	rep2	rep3	rep4	rep5	rep6	rep7	rep8	rep9	rep10		minutes	rep1	rep2	rep3	rep4	rep5	rep6	rep7	rep8	rep9	rep10
	0	0.12	0.11	0.12	0.16	0.08	0.11	0.09	0.07	0.11	0.1		0	0.07	0.1	0.11	0.15	0.16	0.12	0.07	0.06	0.1	0.09
	30	0.28	0.27	0.28	0.34	0.19	0.22	0.2	0.15	0.23	0.23		30	0.15	0.22	0.27	0.34	0.34	0.25	0.14	0.12	0.22	0.19
	60	0.54	0.47	0.49	0.64	0.41	0.44	0.42	0.33	0.45	0.46		60	0.32	0.43	0.48	0.63	0.62	0.47	0.28	0.25	0.43	0.4
	90	0.79	0.65	0.68	0.86	0.71	0.66	0.7	0.58	0.7	0.72		90	0.56	0.62	0.66	0.86	0.97	0.66	0.49	0.41	0.67	0.65
	120	1.02	0.84	0.86	1.07	0.91	0.86	0.89	0.8	0.93	0.94		120	0.77	0.82	0.85	1.07	1.07	0.86	0.72	0.65	0.9	0.86
	150	1.22	1	1.02	1.31	1.12	1.05	1.12	1.02	1.11	1.12		150	0.99	0.96	1.02	1.33	1.28	1.07	0.91	0.86	1.1	1.06
	180	1.39	1.15	1.18	1.49	1.29	1.21	1.3	1.18	1.28	1.31		180	1.17	1.11	1.17	1.51	1.49	1.22	1.1	1.05	1.26	1.25
	210	1.56	1.31	1.37	1.62	1.47	1.36	1.46	1.36	1.45	1.46		210	1.34	1.28	1.35	1.67	1.66	1.39	1.27	1.23	1.45	1.43
	240	1.72	1.46	1.52	1.76	1.63	1.52	1.59	1.52	1.6	1.62		240	1.51	1.43	1.51	1.8	1.8	1.55	1.42	1.4	1.61	1.59
	270	1.84	1.6	1.63	1.87	1.79	1.67	1.74	1.65	1.75	1.76		270	1.66	1.58	1.63	1.91	1.9	1.7	1.58	1.54	1.75	1.72
	300	1.93	1.72	1.74	1.95	1.87	1.79	1.85	1.77	1.85	1.86		300	1.79	1.68	1.74	1.98	1.97	1.81	1.73	1.67	1.87	1.84
	v5	Optical density at 600 nm											v43	Optical density at 600 nm
	minutes	rep1	rep2	rep3	rep4	rep5	rep6	rep7	rep8	rep9	rep10		minutes	rep1	rep2	rep3	rep4	rep5	rep6	rep7	rep8	rep9	rep10
	0	0.14	0.11	0.11	0.17	0.09	0.1	0.09	0.07	0.14	0.09		0	0.07	0.09	0.12	0.12	0.11	0.06	0.07	0.08	0.1	0.09
	30	0.26	0.25	0.26	0.39	0.19	0.19	0.19	0.16	0.31	0.22		30	0.15	0.2	0.27	0.24	0.24	0.1	0.13	0.16	0.21	0.19
	60	0.5	0.48	0.48	0.68	0.41	0.38	0.39	0.34	0.56	0.43		60	0.3	0.39	0.44	0.33	0.41	0.18	0.26	0.31	0.38	0.37
	90	0.76	0.67	0.66	0.92	0.68	0.59	0.66	0.55	0.79	0.69		90	0.47	0.52	0.66	0.37	0.58	0.3	0.37	0.42	0.53	0.52
	120	0.98	0.86	0.85	1.14	0.91	0.77	0.85	0.78	1.04	0.91		120	0.54	0.73	0.85	0.38	0.66	0.41	0.4	0.48	0.58	0.57
	150	1.2	1.03	1	1.4	1.11	0.97	1.06	0.98	1.23	1.09		150	0.56	0.88	1.01	0.38	0.79	0.44	0.39	0.48	0.66	0.6
	180	1.4	1.19	1.17	1.59	1.31	1.13	1.25	1.18	1.4	1.28		180	0.6	1.02	1.19	0.36	0.94	0.44	0.38	0.48	0.74	0.65
	210	1.57	1.37	1.32	1.72	1.49	1.3	1.43	1.36	1.57	1.46		210	0.65	1.18	1.35	0.35	1.07	0.43	0.36	0.5	0.83	0.81
	240	1.74	1.49	1.49	1.86	1.64	1.47	1.57	1.53	1.73	1.62		240	0.74	1.34	1.51	0.34	1.23	0.44	0.34	0.52	0.94	0.87
	270	1.86	1.63	1.63	1.95	1.77	1.63	1.72	1.68	1.85	1.74		270	0.84	1.51	1.63	0.33	1.36	0.46	0.33	0.54	1.09	0.99
	300	1.95	1.76	1.74	2	1.88	1.76	1.84	1.79	1.94	1.89		300	0.91	1.64	1.75	0.33	1.55	0.5	0.32	0.58	1.24	1.15
	v10	Optical density at 600 nm											v44	Optical density at 600 nm
	minutes	rep1	rep2	rep3	rep4	rep5	rep6	rep7	rep8	rep9	rep10		minutes	rep1	rep2	rep3	rep4	rep5	rep6	rep7	rep8	rep9	rep10
	0	0.07	0.1	0.1	0.13	0.11	0.13	0.12	0.09	0.1	0.1		0	0.07	0.08	0.1	0.18	0.13	0.04	0.06	0.06	0.1	0.09
	30	0.17	0.21	0.24	0.3	0.24	0.25	0.27	0.2	0.22	0.23		30	0.15	0.18	0.23	0.29	0.25	0.06	0.11	0.12	0.2	0.2
	60	0.35	0.42	0.45	0.56	0.48	0.5	0.51	0.43	0.42	0.43		60	0.28	0.34	0.43	0.39	0.42	0.09	0.21	0.24	0.39	0.37
	90	0.63	0.6	0.64	0.79	0.76	0.67	0.72	0.66	0.7	0.68		90	0.47	0.52	0.6	0.53	0.64	0.14	0.37	0.4	0.63	0.6
	120	0.82	0.79	0.81	1.01	0.97	0.91	0.95	0.9	0.88	0.89		120	0.67	0.71	0.79	0.66	0.86	0.21	0.55	0.61	0.78	0.78
	150	1.06	0.95	0.98	1.27	1.17	1.1	1.16	1.1	1.11	1.13		150	0.88	0.88	0.95	0.86	1.08	0.29	0.72	0.77	1	0.98
	180	1.23	1.11	1.1	1.45	1.37	1.26	1.35	1.31	1.28	1.3		180	1.08	1.01	1.1	1.04	1.26	0.39	0.91	0.97	1.16	1.17
	210	1.44	1.21	1.33	1.61	1.55	1.44	1.53	1.5	1.45	1.45		210	1.27	1.17	1.28	1.24	1.44	0.5	1.09	1.16	1.36	1.36
	240	1.56	1.42	1.47	1.76	1.69	1.6	1.67	1.65	1.62	1.62		240	1.43	1.33	1.45	1.36	1.61	0.61	1.24	1.33	1.54	1.54
	270	1.69	1.59	1.59	1.86	1.81	1.75	1.79	1.78	1.77	1.77		270	1.59	1.49	1.57	1.53	1.76	0.76	1.41	1.49	1.69	1.69
	300	1.81	1.71	1.71	1.95	1.9	1.86	1.9	1.86	1.85	1.82		300	1.72	1.63	1.69	1.67	1.88	0.89	1.59	1.63	1.82	1.81
	v25	Optical density at 600 nm											v46	Optical density at 600 nm
	minutes	rep1	rep2	rep3	rep4	rep5	rep6	rep7	rep8	rep9	rep10		minutes	rep1	rep2	rep3	rep4	rep5	rep6	rep7	rep8	rep9	rep10
	0	0.12	0.1	0.11	0.13	0.11	0.08	0.09	0.07	0.13	0.1		0	0.11	0.08	0.09	0.13	0.09	0.09	0.08	0.08	0.09	0.09
	30	0.26	0.22	0.27	0.3	0.24	0.13	0.23	0.16	0.27	0.24		30	0.21	0.17	0.18	0.2	0.12	0.17	0.17	0.14	0.17	0.16
	60	0.51	0.46	0.51	0.62	0.5	0.27	0.45	0.35	0.55	0.47		60	0.36	0.29	0.31	0.24	0.17	0.27	0.25	0.21	0.25	0.22
	90	0.79	0.65	0.69	0.84	0.8	0.46	0.69	0.59	0.79	0.72		90	0.46	0.39	0.4	0.26	0.2	0.32	0.26	0.23	0.28	0.24
	120	1	0.88	0.86	1.06	1	0.64	0.9	0.81	1	0.89		120	0.49	0.4	0.41	0.27	0.21	0.35	0.28	0.25	0.3	0.25
	150	1.2	0.96	1.02	1.28	1.19	0.8	1.09	1	1.18	1.14		150	0.51	0.43	0.44	0.25	0.2	0.39	0.27	0.24	0.31	0.24
	180	1.37	1.11	1.19	1.45	1.36	0.96	1.27	1.18	1.35	1.27		180	0.54	0.46	0.47	0.25	0.19	0.38	0.25	0.23	0.27	0.23
	210	1.54	1.27	1.35	1.6	1.53	1.11	1.43	1.35	1.52	1.46		210	0.55	0.47	0.54	0.23	0.19	0.34	0.24	0.23	0.25	0.25
	240	1.7	1.43	1.5	1.75	1.68	1.26	1.56	1.51	1.67	1.61		240	0.55	0.47	0.54	0.23	0.18	0.32	0.22	0.22	0.25	0.2
	270	1.82	1.57	1.62	1.87	1.81	1.4	1.71	1.65	1.81	1.74		270	0.58	0.48	0.58	0.22	0.17	0.31	0.21	0.22	0.24	0.19
	300	1.92	1.7	1.73	1.95	1.91	1.57	1.83	1.77	1.9	1.85		300	0.57	0.5	0.63	0.2	0.15	0.28	0.2	0.2	0.22	0.18
	v26	Optical density at 600 nm
	minutes	rep1	rep2	rep3	rep4	rep5	rep6	rep7	rep8	rep9	rep10
	0	0.12	0.1	0.13	0.19	0.13	0.09	0.09	0.08	0.1	0.12
	30	0.25	0.21	0.3	0.41	0.3	0.17	0.2	0.17	0.22	0.29
	60	0.47	0.43	0.53	0.7	0.58	0.33	0.4	0.35	0.44	0.56
	90	0.74	0.61	0.7	0.95	0.87	0.53	0.65	0.61	0.67	0.77
	120	0.97	0.81	0.89	1.18	1.09	0.73	0.87	0.82	0.9	0.99
	150	1.19	0.97	1.06	1.42	1.3	0.93	1.09	1.04	1.11	1.21
	180	1.37	1.12	1.22	1.6	1.48	1.09	1.28	1.22	1.29	1.4
	210	1.55	1.29	1.4	1.74	1.66	1.24	1.45	1.41	1.46	1.56
	240	1.72	1.43	1.55	1.86	1.79	1.4	1.59	1.6	1.62	1.72
	270	1.84	1.59	1.67	1.95	1.89	1.56	1.74	1.72	1.76	1.82
	300	1.94	1.72	1.78	2	1.94	1.71	1.86	1.83	1.87	1.93

## Sheet: Fig. 4b, Supp. Fig. 11c
	Cell size distribution of E. coli HL1 strains transformed with wtMinE or synMinE variants together with MinD
	Cell length (µm)
	-MinDE	wt	v5	v10	v25	v26	v33
	0.359	0.892	0.312	0.297	0.335	0.234	0.468
	0.405	0.92	0.372	0.297	0.468	0.297	0.468
	0.427	0.941	0.372	0.297	0.641	0.468	0.468
	0.427	0.982	0.39	0.554	0.814	0.468	0.468
	0.427	1.053	0.39	0.554	0.814	0.468	0.468
	0.45	1.299	0.468	0.571	0.971	0.468	0.468
	0.483	1.308	0.468	0.571	1.053	0.595	0.534
	0.483	1.419	0.468	0.595	1.085	0.623	0.801
	0.515	1.732	0.468	0.595	1.124	0.721	0.801
	0.541	1.875	0.468	0.595	1.13	0.734	0.937
	0.541	1.951	0.468	0.595	1.135	0.92	0.937
	0.541	1.958	0.468	0.595	1.147	0.982	0.956
	0.55	2.06	0.468	0.595	1.405	1.16	0.959
	0.553	2.081	0.468	0.595	1.448	1.724	1.028
	0.555	2.082	0.468	0.619	1.448	1.807	1.05
	0.56	2.122	0.468	0.619	1.448	1.859	1.067
	0.562	2.14	0.468	0.621	1.449	1.864	1.106
	0.572	2.202	0.518	0.667	1.463	1.886	1.137
	0.572	2.257	0.575	0.692	1.469	1.992	1.162
	0.575	2.26	0.595	0.701	1.579	2.174	1.23
	0.576	2.316	0.595	0.706	1.6	2.202	1.342
	0.589	2.331	0.595	0.721	1.689	2.218	1.354
	0.593	2.335	0.595	0.745	1.724	2.251	1.405
	0.607	2.348	0.595	0.807	1.807	2.274	2.074
	0.612	2.399	0.595	0.807	1.874	2.306	2.088
	0.617	2.47	0.595	0.813	1.876	2.312	2.166
	0.617	2.482	0.595	0.813	1.897	2.342	2.356
	0.625	2.534	0.625	0.814	1.929	2.362	2.392
	0.628	2.539	0.625	0.814	1.976	2.384	2.466
	0.631	2.559	0.625	0.829	2.054	2.434	2.475
	0.633	2.58	0.625	0.829	2.101	2.483	2.48
	0.644	2.586	0.625	0.83	2.12	2.483	2.48
	0.645	2.591	0.625	0.83	2.149	2.485	2.519
	0.645	2.609	0.625	0.83	2.274	2.494	2.526
	0.65	2.622	0.625	0.842	2.285	2.509	2.597
	0.67	2.63	0.644	0.842	2.324	2.559	2.641
	0.671	2.633	0.644	0.842	2.339	2.56	2.749
	0.678	2.636	0.646	0.843	2.36	2.622	2.756
	0.679	2.649	0.654	0.875	2.388	2.626	2.803
	0.68	2.677	0.665	0.875	2.392	2.653	2.841
	0.702	2.686	0.677	0.882	2.419	2.731	2.859
	0.716	2.694	0.702	0.897	2.421	2.739	2.869
	0.727	2.733	0.722	0.92	2.474	2.741	2.934
	0.727	2.751	0.722	0.928	2.492	2.786	2.937
	0.728	2.793	0.744	0.928	2.509	2.791	3.081
	0.729	2.798	0.744	0.954	2.52	2.798	3.154
	0.737	2.837	0.757	0.969	2.525	2.829	3.212
	0.743	2.85	0.757	0.978	2.526	2.836	3.23
	0.748	2.856	0.814	0.978	2.557	2.871	3.339
	0.752	2.872	0.838	0.991	2.564	2.915	3.346
	0.755	2.88	0.852	1.007	2.574	2.925	3.476
	0.764	2.886	0.852	1.007	2.596	2.932	3.49
	0.765	2.95	0.854	1.009	2.598	2.933	3.508
	0.765	2.955	0.858	1.009	2.604	2.978	3.522
	0.765	2.994	0.861	1.01	2.617	2.983	3.801
	0.773	2.994	0.87	1.014	2.631	2.992	3.907
	0.773	3.026	0.87	1.099	2.685	2.995	4.108
	0.778	3.031	0.87	1.105	2.706	3	4.137
	0.78	3.067	0.873	1.106	2.711	3.049	4.169
	0.785	3.089	0.874	1.111	2.713	3.05	4.23
	0.785	3.105	0.892	1.115	2.744	3.064	4.396
	0.788	3.176	0.892	1.116	2.773	3.078	4.399
	0.801	3.176	0.892	1.122	2.78	3.108	4.46
	0.808	3.177	0.92	1.126	2.784	3.111	4.532
	0.818	3.189	0.937	1.134	2.798	3.114	4.605
	0.828	3.231	0.937	1.136	2.802	3.114	4.622
	0.832	3.237	0.937	1.182	2.806	3.114	4.657
	0.849	3.246	0.937	1.199	2.811	3.114	4.691
	0.858	3.255	0.937	1.204	2.836	3.132	4.873
	0.864	3.256	0.937	1.207	2.858	3.14	5.069
	0.87	3.258	0.937	1.268	2.859	3.147	5.257
	0.877	3.27	0.937	1.289	2.875	3.161	5.38
	0.888	3.273	0.937	1.29	2.885	3.165	5.753
	0.897	3.273	0.937	1.292	2.89	3.21	5.828
	0.899	3.295	0.937	1.292	2.931	3.217	5.858
	0.899	3.312	0.937	1.293	2.937	3.238	5.926
	0.928	3.321	0.937	1.295	2.947	3.247	6.142
	0.933	3.336	0.937	1.295	2.951	3.256	6.395
	0.942	3.349	0.937	1.299	2.969	3.274	6.559
	0.95	3.378	0.937	1.308	2.974	3.28	6.569
	0.95	3.389	0.937	1.312	2.996	3.288	6.623
	0.95	3.39	0.937	1.363	3.017	3.29	6.659
	0.95	3.397	0.966	1.386	3.026	3.333	7.132
	0.95	3.411	0.979	1.398	3.033	3.37	7.587
	0.954	3.412	0.982	1.399	3.035	3.373	9.098
	0.978	3.412	0.982	1.455	3.045	3.385	9.599
	0.988	3.413	0.982	1.458	3.057	3.395	11.965
	1.036	3.422	0.982	1.471	3.062	3.41	14.705
	1.037	3.453	0.982	1.485	3.062	3.44
	1.052	3.453	0.982	1.503	3.063	3.443
	1.077	3.47	0.982	1.505	3.091	3.496
	1.093	3.472	0.982	1.569	3.098	3.516
	1.113	3.479	0.982	1.579	3.1	3.533
	1.186	3.545	0.995	1.661	3.103	3.557
	1.189	3.545	1.007	1.668	3.114	3.565
	1.195	3.557	1.047	1.961	3.132	3.618
	1.212	3.589	1.053	2.057	3.138	3.622
	1.368	3.594	1.062	2.225	3.138	3.627
	1.383	3.64	1.072	2.228	3.146	3.646
	1.393	3.686	1.086	2.291	3.15	3.673
	1.399	3.693	1.124	2.356	3.16	3.734
	1.431	3.705	1.128	2.356	3.165	3.756
	1.441	3.723	1.128	2.368	3.213	3.791
	1.493	3.724	1.135	2.417	3.222	3.798
	1.521	3.738	1.135	2.475	3.223	3.839
	1.545	3.75	1.135	2.52	3.225	3.966
	1.585	3.843	1.135	2.533	3.242	4.021
	1.626	3.857	1.155	2.574	3.243	4.039
	1.706	3.866	1.171	2.61	3.253	4.044
	1.712	3.885	1.18	2.697	3.267	4.074
	1.797	3.888	1.18	2.714	3.27	4.085
	1.82	3.892	1.18	2.757	3.272	4.152
	1.847	3.904	1.19	2.784	3.272	4.208
	1.854	3.951	1.281	2.795	3.272	4.295
	1.964	3.958	1.305	2.879	3.28	4.309
	1.982	3.964	1.305	2.879	3.29	4.385
	1.987	3.965	1.305	2.916	3.293	4.48
	2	4.02	1.305	2.942	3.308	4.488
	2.08	4.022	1.331	2.971	3.311	4.497
	2.168	4.076	1.448	2.971	3.319	4.527
	2.199	4.081	1.448	2.982	3.326	4.527
	2.214	4.082	1.812	2.986	3.33	4.566
	2.282	4.084	2.039	3.015	3.373	4.574
	2.342	4.09	2.14	3.046	3.391	4.61
	2.361	4.104	2.193	3.057	3.403	4.669
	2.392	4.117	2.322	3.057	3.408	4.718
	2.44	4.145	2.367	3.08	3.421	4.751
	2.445	4.149	2.457	3.086	3.43	4.753
	2.488	4.152	2.549	3.101	3.444	4.812
	2.559	4.156	2.565	3.171	3.452	4.817
	2.615	4.156	2.645	3.178	3.453	4.831
	2.626	4.166	2.751	3.186	3.46	4.904
	2.631	4.17	2.765	3.212	3.465	4.909
	2.638	4.178	2.798	3.214	3.482	4.91
	2.746	4.192	2.811	3.219	3.488	4.977
	2.761	4.192	2.849	3.219	3.526	4.985
	2.767	4.198	2.909	3.222	3.527	5.005
	2.772	4.204	2.923	3.257	3.528	5.057
	2.8	4.228	2.933	3.257	3.529	5.069
	2.816	4.297	2.935	3.259	3.54	5.136
	2.833	4.306	2.987	3.264	3.567	5.159
	2.834	4.313	2.993	3.266	3.569	5.231
	2.872	4.348	3.004	3.266	3.577	5.279
	2.924	4.348	3.02	3.28	3.589	5.305
	2.925	4.348	3.028	3.324	3.595	5.326
	2.953	4.365	3.039	3.349	3.616	5.369
	2.955	4.375	3.077	3.35	3.617	5.406
	2.959	4.376	3.079	3.35	3.639	5.406
	2.973	4.387	3.114	3.359	3.651	5.454
	2.975	4.399	3.142	3.369	3.653	5.609
	2.982	4.4	3.146	3.392	3.656	5.734
	2.989	4.415	3.18	3.418	3.659	5.781
	3.015	4.446	3.185	3.423	3.66	5.933
	3.037	4.463	3.204	3.462	3.667	6.055
	3.043	4.489	3.213	3.492	3.69	6.282
	3.067	4.51	3.244	3.528	3.694	6.433
	3.097	4.57	3.25	3.537	3.707	6.61
	3.104	4.603	3.276	3.538	3.72	6.645
	3.106	4.63	3.285	3.571	3.723	6.94
	3.107	4.644	3.295	3.598	3.729	7.025
	3.118	4.677	3.33	3.608	3.732	7.488
	3.125	4.692	3.333	3.626	3.773	8.827
	3.125	4.703	3.348	3.629	3.784	9.724
	3.127	4.717	3.357	3.638	3.786	9.85
	3.135	4.735	3.359	3.692	3.794	11.664
	3.161	4.766	3.421	3.731	3.795	13.181
	3.167	4.768	3.424	3.777	3.795
	3.168	4.919	3.476	3.8	3.802
	3.17	4.951	3.481	3.8	3.839
	3.206	5.012	3.517	3.807	3.85
	3.266	5.033	3.522	3.897	3.862
	3.272	5.099	3.528	3.922	3.88
	3.282	5.213	3.528	3.965	3.885
	3.305	5.249	3.534	3.994	3.894
	3.314	5.251	3.542	4.008	3.898
	3.315	5.407	3.548	4.01	3.918
	3.315	5.561	3.58	4.013	3.935
	3.332	5.615	3.584	4.017	3.938
	3.363	5.673	3.603	4.07	3.94
	3.371	5.804	3.606	4.086	3.947
	3.379	5.866	3.61	4.098	3.947
	3.385	6.03	3.624	4.107	3.956
	3.407	6.287	3.733	4.132	3.957
	3.413	8.579	3.762	4.163	3.968
	3.413	8.833	3.791	4.172	3.986
	3.414	11.045	3.802	4.188	3.986
	3.427	15.511	3.831	4.202	3.989
	3.43		3.839	4.209	4.001
	3.486		3.904	4.218	4.006
	3.527		3.953	4.272	4.031
	3.553		3.957	4.274	4.046
	3.564		3.989	4.31	4.049
	3.571		3.989	4.332	4.077
	3.579		3.989	4.366	4.101
	3.612		4.001	4.376	4.158
	3.645		4.011	4.378	4.201
	3.694		4.041	4.389	4.226
	3.707		4.114	4.448	4.265
	3.712		4.154	4.457	4.295
	3.712		4.166	4.479	4.297
	3.724		4.168	4.483	4.305
	3.744		4.256	4.484	4.311
	3.744		4.279	4.548	4.316
	3.748		4.296	4.562	4.323
	3.748		4.323	4.566	4.327
	3.756		4.333	4.57	4.33
	3.759		4.358	4.606	4.352
	3.772		4.37	4.661	4.379
	3.818		4.389	4.672	4.38
	3.863		4.515	4.713	4.39
	3.864		4.526	4.744	4.396
	3.865		4.555	4.758	4.435
	3.867		4.595	4.763	4.437
	3.869		4.597	4.765	4.473
	3.873		4.62	4.767	4.478
	3.885		4.628	4.846	4.496
	3.907		4.632	4.904	4.565
	3.935		4.675	4.925	4.572
	3.998		4.677	4.954	4.587
	4.024		4.684	4.978	4.61
	4.027		4.766	5.012	4.61
	4.038		4.777	5.026	4.611
	4.051		4.823	5.031	4.625
	4.073		4.861	5.032	4.639
	4.14		4.912	5.037	4.639
	4.174		4.96	5.037	4.642
	4.176		4.971	5.042	4.69
	4.183		5.035	5.067	4.7
	4.208		5.192	5.07	4.72
	4.221		5.237	5.13	4.728
	4.239		5.266	5.148	4.732
	4.24		5.277	5.148	4.752
	4.242		5.5	5.187	4.825
	4.319		5.518	5.187	4.829
	4.334		5.619	5.211	4.864
	4.339		5.644	5.222	4.88
	4.351		5.663	5.32	4.884
	4.351		5.69	5.325	4.916
	4.426		5.713	5.397	4.977
	4.482		5.735	5.512	4.99
	4.493		5.754	5.512	5.017
	4.497		5.978	5.539	5.094
	4.514		6.088	5.558	5.125
	4.517		6.154	5.566	5.13
	4.529		6.294	5.596	5.24
	4.611		6.348	5.597	5.268
	4.651		6.354	5.597	5.438
	4.677		6.367	5.606	5.526
	4.692		6.663	5.695	5.598
	4.749		6.686	5.722	5.684
	4.778		6.766	5.787	5.78
	4.781		6.84	5.798	5.799
	4.814		6.892	5.871	5.871
	4.83		7.014	5.879	6.139
	4.835		7.073	5.898	6.3
	4.946		7.19	5.9	9.96
	4.964		7.201	5.97
	4.972		7.24	5.978
	4.99		7.405	5.981
	4.995		7.446	6.064
	5.053		7.488	6.137
	5.075		7.864	6.176
	5.226		8.817	6.25
	5.297		10.139	6.262
	5.306		10.265	6.265
	5.309		11.287	6.545
	5.332		12.475	6.652
	5.444		17.021	6.694
	5.492		17.476	6.729
	5.505			6.786
	5.601			6.821
	5.713			6.89
	5.766			6.914
	6.087			6.934
	6.156			7.023
	6.231			7.102
	6.236			7.106
	6.279			7.134
	6.347			7.197
	6.369			7.21
	6.657			7.39
	6.682			7.576
	7.164			7.738
	7.66			7.867
	7.794			8.04
	8.095			8.122
	8.096			8.197
	8.282			8.219
	8.611			8.417
	8.668			8.417
	8.692			8.498
	8.781			8.689
	8.851			8.878
	8.971			9.152
	10.619			9.301
	10.646			9.338
	11.604			9.414
	14.831			9.442
	16.063			9.723

## Sheet: Fig. 4c, Supp. Fig. 10d
	Cell size and oscillation period destribution of E. coli HL1 strains transformed with wtMinE or synMinE variants together with MinD
	wt		v5		v25		v26
	Len. (µm)	Osc (sec)	Len. (µm)	Osc (sec)	Len. (µm)	Osc (sec)	Len. (µm)	Osc (sec)
	1.053	23.89	5.619	17.443	0.641	46.345	2.174	22.656
	1.875	27.493	3.989	19.98	1.053	34.982	3.05	31.639
	1.958	44.793	2.193	20.251	1.13	46.187	2.933	32.903
	2.081	40.266	2.987	27.69	1.147	37.809	3.21	34.683
	2.082	48.435	3.839	29.051	1.579	22.589	4.753	34.99
	2.14	26.201	2.993	30.386	1.689	45.54	4.977	35.382
	2.257	25.955	2.039	30.422	1.929	18.987	3.132	35.643
	2.26	35.984	6.088	31.411	1.976	25.694	4.527	35.764
	2.316	41.858	4.168	31.864	2.054	31.934	2.622	36.056
	2.335	35.717	3.606	33.196	2.12	28.407	4.909	36.096
	2.399	31.747	3.204	33.31	2.149	27.99	3.798	36.29
	2.482	34.617	4.62	33.601	2.324	86.754	3.646	37.723
	2.534	32.506	3.957	33.709	2.339	44.158	3.44	38.508
	2.539	68.069	5.192	34.166	2.36	58.27	4.817	38.73
	2.559	32.431	3.213	34.254	2.388	46.92	3.114	39.02
	2.58	32.719	3.762	34.269	2.392	36.136	5.005	39.073
	2.586	32.288	3.421	34.812	2.419	26.658	3.496	39.457
	2.591	31.203	3.904	34.896	2.421	38.159	1.886	39.463
	2.609	20.667	2.765	35.047	2.474	34.251	4.039	39.566
	2.622	36.526	3.33	35.779	2.492	29.313	5.406	39.687
	2.63	33.694	5.266	35.92	2.509	46.314	5.057	39.988
	2.633	76.059	3.25	36.515	2.52	32.338	3.966	40.162
	2.636	40.505	4.595	36.629	2.525	39.731	4.309	40.526
	2.649	32.555	7.488	37.238	2.526	36.699	4.085	40.641
	2.677	26.311	3.357	37.287	2.557	35.696	2.218	40.679
	2.686	22.743	4.323	37.421	2.564	33.784	3.111	40.705
	2.694	21.821	2.923	37.624	2.574	26.825	2.995	41.456
	2.733	29.676	3.534	37.845	2.596	30.972	3.333	41.824
	2.751	41.041	4.684	37.899	2.598	30.005	3.373	41.956
	2.793	73.451	4.971	37.919	2.604	36.684	3.443	43.025
	2.798	33.786	4.358	38.1	2.617	53.581	4.718	43.123
	2.837	54.129	3.18	38.639	2.631	35.581	2.434	43.201
	2.85	31.993	4.333	38.665	2.685	35.694	3	43.314
	2.856	33.129	2.565	38.689	2.706	33.514	3.108	43.407
	2.872	35.457	3.142	41.166	2.711	34.19	2.384	43.548
	2.88	28.377	3.989	41.269	2.713	29.223	4.669	43.703
	2.886	34.295	3.989	41.43	2.744	44.358	4.208	43.89
	2.95	42.687	3.359	41.478	2.773	33.75	5.136	43.916
	2.955	29.88	4.597	41.651	2.78	47.391	5.609	43.981
	2.994	47.323	3.004	41.688	2.784	43.784	2.983	44.178
	2.994	48.138	3.542	41.79	2.798	36.823	4.904	44.704
	3.026	21.911	5.644	41.843	2.802	37.672	4.295	45.061
	3.031	41.228	4.114	41.875	2.806	37.845	4.566	45.588
	3.067	34.932	6.354	41.992	2.811	55.691	3.791	45.641
	3.089	34.383	4.001	42.901	2.836	46.958	3.516	46.188
	3.105	39.488	4.154	43.099	2.858	11.184	3.565	46.211
	3.176	28.265	3.603	43.7	2.859	39.819	2.483	46.277
	3.176	43.001	4.96	43.89	2.875	33.238	4.812	46.462
	3.189	35.312	4.296	44.02	2.885	46.44	5.781	46.512
	3.231	50.054	3.791	44.059	2.931	41.035	2.485	46.667
	3.246	40.786	4.628	44.166	2.937	39.643	3.064	46.731
	3.256	31.182	4.677	44.685	2.947	36.915	2.653	47.302
	3.258	33.974	3.079	45.118	2.951	34.122	6.433	47.696
	3.27	23.751	3.114	45.239	2.969	39.338	3.256	47.786
	3.273	28.613	4.011	45.542	2.974	49.852	3.839	47.801
	3.295	31.343	4.37	45.582	2.996	33.861	2.978	47.961
	3.312	32.39	4.279	45.962	3.017	34.968	3.247	48.075
	3.321	21.675	4.861	46.203	3.026	44.285	3.238	48.38
	3.336	40.372	4.823	46.217	3.033	37.435	4.527	48.476
	3.349	20.531	4.526	46.445	3.035	37.733	3.114	48.644
	3.378	34.204	3.831	46.561	3.057	49.901	4.48	49.076
	3.389	32.931	4.675	46.587	3.062	35.415	5.159	49.172
	3.397	34.376	4.555	46.77	3.062	60.964	3.078	49.285
	3.411	43.354	5.035	47.105	3.063	39.777	4.91	49.421
	3.412	27.301	0.468	47.705	3.091	38.156	2.932	49.666
	3.412	33.092	3.58	48.016	3.098	24.161	3.288	49.985
	3.413	35.324	3.146	48.393	3.1	34.242	5.406	49.994
	3.422	35.502	3.584	48.628	3.103	61.559	2.274	50.014
	3.47	75.232	2.751	48.895	3.114	47.378	6.282	50.14
	3.472	38.167	5.237	49.114	3.132	40.237	2.791	50.351
	3.479	23.853	3.802	49.543	3.138	43.592	3.618	50.433
	3.545	39.977	4.632	49.898	3.138	53.457	5.069	50.863
	3.545	40.172	4.766	49.941	3.146	62.28	3.049	50.925
	3.557	43.261	7.405	51.022	3.15	44.177	2.251	51.279
	3.589	44.893	3.295	52.163	3.16	45.484	6.61	51.806
	3.594	31.288	6.663	52.639	3.165	35.846	3.756	52.354
	3.64	30.511	3.424	52.71	3.222	36.338	2.362	52.361
	3.686	40.514	5.713	52.966	3.223	39.444	2.739	52.465
	3.693	39.553	3.333	53.26	3.225	38.322	3.147	52.559
	3.705	47.25	5.5	53.352	3.242	40.105	3.217	52.657
	3.723	33.965	6.766	53.478	3.253	32.578	5.279	53.122
	3.724	21.852	6.154	53.576	3.267	39.615	2.798	53.218
	3.738	39.1	7.014	54.565	3.272	35.535	4.385	53.218
	3.75	36.51	2.645	54.734	3.272	36.176	4.497	53.251
	3.843	35.667	3.517	55.858	3.272	40.397	3.14	53.346
	3.857	44.622	3.953	55.916	3.28	57.564	2.925	53.375
	3.866	36.357	2.367	56.003	3.29	36.862	2.786	53.957
	3.885	32.244	6.84	56.511	3.308	50.158	1.864	54.334
	3.888	44.331	3.528	56.923	3.319	37.595	2.559	55.355
	3.892	28.688	6.892	57.591	3.326	46.285	2.992	55.99
	3.904	34.679	3.02	58.199	3.33	40.34	2.306	56.36
	3.951	32.603	6.294	58.26	3.373	34.751	3.29	56.449
	3.958	37.709	7.864	58.839	3.391	33.878	5.326	56.7
	3.965	40.066	6.348	59.685	3.403	38.554	4.152	57.377
	4.022	36.612	5.277	59.835	3.408	38.792	3.533	57.419
	4.076	45.353	6.367	60.37	3.421	41.209	6.055	57.471
	4.084	24.47	7.073	60.841	3.43	44.385	5.734	57.526
	4.09	41.76	5.978	60.962	3.444	34.902	2.741	57.86
	4.104	38.234	5.663	62.107	3.452	39.78	4.574	58.12
	4.117	38.269	3.476	62.208	3.453	41.974	3.165	58.825
	4.145	43.373	4.041	63.466	3.46	43.66	5.369	59.149
	4.149	55.414	2.933	63.943	3.465	42.548	2.829	59.279
	4.152	31.924	5.518	65.147	3.482	41.491	3.41	59.581
	4.156	38.763	7.446	65.801	3.488	35.564	5.231	62.331
	4.156	41.935	2.798	66.453	3.526	45.709	2.836	62.386
	4.166	36.752	3.733	66.865	3.527	47.047	6.645	62.573
	4.17	40.256	6.686	67.389	3.528	36.119	0.234	62.925
	4.192	20.404	3.548	69.384	3.529	62.072	5.933	63.367
	4.192	48.709	3.481	75.543	3.54	38.811	4.831	64.985
	4.198	62.217	2.909	77.967	3.567	41.729	3.627	65.671
	4.204	30.124	7.201	78.814	3.569	40.476	3.734	66.019
	4.228	39.166	1.062	78.888	3.577	47.975	3.557	66.36
	4.297	40.979	4.777	79.079	3.589	40.607	2.731	67.549
	4.306	51.754	0.874	79.174	3.595	46.131	8.827	68.183
	4.313	30.956	2.935	80.017	3.616	37.245	4.074	69.337
	4.348	32.527	3.244	80.35	3.617	41.728	3.114	69.884
	4.348	35.665	4.256	91.193	3.639	38.123	2.483	73.61
	4.348	41.997	2.14	96.847	3.651	42.336	2.312	77.724
	4.365	25.317			3.653	50.068	6.94	80.238
	4.375	33.952			3.656	41.259	2.915	83.265
	4.387	64.149			3.659	43.619	2.509	97.888
	4.399	30.73			3.66	39.125
	4.4	48.649			3.667	35.866
	4.415	38.015			3.69	54.866
	4.446	31.778			3.694	42.474
	4.489	36.033			3.707	50.662
	4.51	31.395			3.72	41.695
	4.57	34.207			3.723	45.877
	4.603	46.15			3.729	29.882
	4.63	43.532			3.732	34.411
	4.644	31.628			3.773	37.755
	4.677	40.749			3.784	49.252
	4.692	37.122			3.786	36.165
	4.703	23.854			3.794	32.177
	4.717	30.144			3.795	45.66
	4.735	27.049			3.802	38.312
	4.766	33.558			3.839	37.023
	4.768	28.292			3.85	39.799
	4.951	65.755			3.862	40.078
	5.012	59.994			3.88	46.145
	5.033	41.228			3.885	44.049
	5.099	40.604			3.894	52.106
	5.249	46			3.898	41.079
	5.251	43.357			3.918	61.902
	5.407	30.094			3.935	45.177
	5.561	39.59			3.938	48.354
	5.615	91.513			3.94	40.266
	5.673	40.657			3.947	40.841
	5.804	53.071			3.947	40.885
	5.866	29.999			3.956	41.614
	6.03	34.704			3.957	43.715
					3.986	48.084
					3.986	48.391
					3.989	39.711
					4.001	53.505
					4.006	62.921
					4.031	33.85
					4.046	42.497
					4.049	39.131
					4.077	35.863
					4.158	31.382
					4.201	41.965
					4.226	44.034
					4.265	45.853
					4.295	59.043
					4.297	41.117
					4.305	40.581
					4.311	58.758
					4.316	35.822
					4.323	47.666
					4.327	38.223
					4.33	45.412
					4.352	40.238
					4.379	45.102
					4.38	36.331
					4.39	43.726
					4.396	37.464
					4.435	40.081
					4.437	56.18
					4.473	68.449
					4.478	43.189
					4.565	64.245
					4.572	45.745
					4.587	41.941
					4.61	38.723
					4.61	39.114
					4.611	48.503
					4.625	50.264
					4.639	38.559
					4.639	39.705
					4.642	42.212
					4.69	43.705
					4.7	42.556
					4.72	38.327
					4.728	49.924
					4.732	43.687
					4.752	48.365
					4.825	30.427
					4.829	44.132
					4.864	48.403
					4.88	49.222
					4.884	41.668
					4.916	38.353
					4.99	53.783
					5.017	57.402
					5.094	25.947
					5.125	49.991
					5.24	47.13
					5.268	50.279
					5.438	43.796
					5.526	58.096
					5.598	49.837
					5.684	50.92
					5.78	52.435
					5.799	47.923
					5.871	50.253
					6.139	48.097
					6.3	57.044

## Sheet: Fig. 4d, Supp. Fig. 12bc, 13
	ATPase activity induced by wtMinE or synMinE variants
		ATPase activity (Pi/MinD/min)
		rep1	rep2	rep3	rep4	rep5	rep6	rep7	rep8	rep9	rep10	rep11	rep12
	-MinE	0.184857	0.253663	0.220446	0.233496	0.221633	0.18723	0.206211	0.238241	0.270271	0.242986	0.22875	0.182484
	wt	1.41032	1.42218	1.38659	1.45777	1.44591	1.51708	1.54081	1.20864	1.32727	1.44591	1.42218	1.20864
	v25	1.54081	1.43404	1.37473	1.4815	1.49336	1.49336	1.39845	1.18492	1.42218	1.44591	1.4815	1.39845
	v26	1.32727	1.55267	1.37473	1.04375	1.20864	1.29169	1.29169	1.30355	1.01409	1.11374	1.11374	0.951214
	v31	0.506347	0.534819	0.587016	0.502788	0.500416	0.509906	0.524142	0.513465	0.544309	0.462454	0.403138	0.445845
	v33	1.87298	1.83739	2.06279	1.86111	1.84925	1.92043	1.99161	1.88484	1.8967	1.62385	1.82553	1.63572
	v43	2.478	2.40682	2.54918	2.66781	2.66781	2.54918	2.58476	2.40682	2.54918	2.22887	2.41868	2.43054
	v46	3.03556	2.90507	3.29655	3.40332	3.30841	3.14233	3.18978	3.18978	3.17792	3.03556	2.9288	2.89321
	Membrane binding strength wtMinE or synMinE variants measured by QCMD
		∆F (Hz)
		rep1	rep2	rep3	rep4
	wt	0.633564	0.87156	0.968	1.294
	v25	1.81165	1.744	2.084	2.706
	v26	14.296	7.166	11.746	nd
	v31	0.414	0.328	0.292	nd
	v33	1.446	1.326	1.88	nd
	v43	1.528	0.488	1.012	nd
	v46	5.178	6.202	5.34	nd
	Oligomerization state of wtMinE or synMinE variants measured by size-exclusion chromatography
		UV absorbance at 280 nm (Arbitary unit)
	Eluted volume (ml)	Blue Dextran 2000 (2 MDa)	Aldolase (158 kDa)	Conalbumin (75 kDa)	Ovalbumin (44 kDa)	Carbonic Anhydrase (29 kDa)	RNaseA (13.7 kDa)	Aprotinin (6.5 kDa)	wt (11.5 kDa)	v25 (11.1 kDa)	v26 (11.5 kDa)	v31 (13.1 kDa)	v33 (14.2 kDa)	v43 (12.5 kDa)	v46 (12.2 kDa)
	0.001	-0.768523	-2.3005	-0.917103	-0.517737	-1.30085	-1.06255	-0.90154	-1.36349	-19.0591	-1.04422	-0.918772	-2.53115	-1.0435	-1.06653
	0.002	-0.898467	-2.71116	-1.10592	-0.788704	-1.45481	-1.31115	-0.864713	-1.65387	-19.2329	-1.27525	-1.09446	-2.86074	-1.16436	-0.985441
	0.003	-1.02814	-3.38278	-1.43832	-1.14884	-1.60794	-1.6442	-0.890003	-2.06883	-19.6273	-1.68518	-1.48587	-3.39615	-1.50282	-0.944352
	0.005	-1.70842	-4.17833	-2.1206	-1.63412	-2.29363	-2.25659	-1.2564	-2.6657	-20.1306	-2.30561	-2.03088	-4.37053	-1.88973	-1.80062
	0.006	-2.40461	-5.3317	-2.8027	-2.24712	-3.10365	-3.24851	-2.03358	-3.36001	-20.6293	-3.02024	-2.64456	-5.35471	-2.62299	-2.66032
	0.007	-3.28681	-6.71311	-3.62214	-2.83634	-3.94898	-4.15261	-2.7845	-4.32357	-21.4028	-3.96983	-3.52842	-6.5618	-3.45384	-3.57012
	0.009	-4.18987	-8.09002	-4.4341	-3.29407	-4.84979	-4.68492	-3.43692	-5.24754	-22.1876	-4.92083	-4.40029	-7.69009	-4.12169	-4.50496
	0.01	-5.06352	-9.239	-5.2248	-3.63863	-5.74717	-5.14599	-3.96882	-6.04346	-22.8953	-5.8379	-5.1986	-8.68727	-4.91789	-5.48787
	0.011	-5.40851	-10.1829	-5.86955	-3.77176	-6.08035	-5.38635	-4.15524	-6.57649	-23.3984	-6.5857	-5.84372	-9.46828	-5.68677	-6.14156
	0.013	-5.74305	-10.8853	-6.50448	-3.64862	-6.24842	-5.24052	-4.02962	-6.89205	-23.8267	-7.22319	-6.38829	-10.2455	-6.23618	-6.78609
	0.014	-5.80349	-11.3956	-6.84551	-3.5086	-6.2051	-5.09533	-3.90752	-6.79013	-23.9737	-7.5653	-6.71145	-10.6926	-6.57744	-7.19315
	0.015	-5.74805	-11.9017	-7.10523	-3.29799	-5.8916	-4.84336	-3.63098	-6.67099	-24.1103	-7.90514	-7.00112	-11.024	-6.87032	-7.41855
	0.017	-5.6535	-11.9486	-7.33735	-3.1011	-5.57662	-4.4991	-3.32713	-6.28694	-24.0622	-8.1119	-7.14652	-11.2479	-6.95189	-7.56927
	0.018	-5.50386	-11.9677	-7.53594	-2.9347	-5.21084	-4.1196	-3.08126	-5.88541	-23.8758	-8.27912	-7.18776	-11.3659	-7.04046	-7.5541
	0.019	-5.35382	-11.8416	-7.71774	-2.77729	-4.80278	-3.80559	-2.92787	-5.56201	-23.6304	-8.36682	-7.22012	-11.4081	-7.0619	-7.53061
	0.021	-5.09748	-11.5428	-7.74478	-2.62374	-4.46668	-3.50394	-2.78393	-5.27499	-23.2598	-8.33109	-7.19703	-11.2133	-7.03806	-7.30188
	0.022	-4.83363	-11.2417	-7.75851	-2.5711	-4.22221	-3.40583	-2.73433	-4.98375	-22.8862	-8.29122	-7.16519	-11.0292	-7.00157	-7.04086
	0.023	-4.54852	-10.843	-7.79538	-2.53397	-3.98036	-3.34416	-2.68147	-4.79368	-22.607	-8.11026	-7.00549	-10.7381	-6.84655	-6.77443
	0.025	-4.30744	-10.4533	-7.84833	-2.50557	-3.78837	-3.29505	-2.60359	-4.61535	-22.3939	-7.91639	-6.80553	-10.3972	-6.69201	-6.50297
	0.026	-4.07508	-10.0299	-7.91121	-2.48307	-3.63856	-3.27207	-2.35617	-4.44332	-22.1478	-7.6759	-6.57705	-10.0116	-6.52514	-6.19535
	0.027	-3.94047	-9.5976	-7.96203	-2.45034	-3.56165	-3.25922	-2.12787	-4.31555	-21.8884	-7.44897	-6.37301	-9.63086	-6.36279	-5.89799
	0.029	-3.83778	-9.15119	-8.01113	-2.36784	-3.56751	-3.39773	-2.09847	-4.1913	-21.6269	-7.22793	-6.17564	-9.24825	-6.17801	-5.61479
	0.03	-3.64887	-8.79029	-8.03494	-2.29323	-3.56297	-3.55749	-2.17488	-4.25389	-21.4626	-6.84828	-6.0504	-8.93389	-5.99039	-5.26091
	0.031	-3.40889	-8.47946	-8.04799	-2.3593	-3.41713	-3.68021	-2.22993	-4.34286	-21.3358	-6.46931	-5.92233	-8.63697	-5.80203	-4.90346
	0.033	-3.17982	-8.16213	-8.06369	-2.52753	-3.25566	-3.72916	-2.23526	-4.43412	-21.2634	-6.09813	-5.7425	-8.37263	-5.58001	-4.59632
	0.034	-3.10109	-7.834	-8.08651	-2.67448	-3.22677	-3.77699	-2.25014	-4.51988	-21.2883	-5.8156	-5.54501	-8.17784	-5.34786	-4.41791
	0.035	-3.04532	-7.5197	-8.11001	-2.56597	-3.36293	-3.80681	-2.35648	-4.61432	-21.3164	-5.57607	-5.32885	-7.98737	-5.12761	-4.25306
	0.037	-2.92642	-7.22164	-8.06675	-2.46275	-3.46933	-3.83527	-2.47981	-4.71472	-21.2333	-5.49784	-5.11791	-7.82195	-4.96971	-4.14625
	0.038	-2.75665	-6.92447	-8.0092	-2.47865	-3.32658	-3.87845	-2.53813	-4.81506	-21.1355	-5.41778	-4.90677	-7.67977	-4.81121	-4.05892
	0.039	-2.60791	-6.71216	-7.95252	-2.67949	-3.19401	-3.92076	-2.49197	-4.8759	-21.0813	-5.29395	-4.68968	-7.45435	-4.6079	-3.96515
	0.041	-2.71588	-6.60374	-7.91521	-2.86979	-3.17108	-3.96718	-2.46345	-4.90469	-21.0906	-5.11961	-4.43218	-7.18938	-4.43602	-3.79306
	0.042	-2.8629	-6.51108	-7.88089	-2.87564	-3.21861	-4.01667	-2.55709	-4.99871	-21.1002	-4.95057	-4.18156	-6.93556	-4.30485	-3.6198
	0.043	-2.90399	-6.33212	-7.85867	-2.83852	-3.25484	-4.07326	-2.65233	-5.24366	-21.1018	-4.95382	-4.10724	-6.84442	-4.2222	-3.48413
	0.045	-2.85933	-6.14193	-7.83756	-2.8483	-3.25866	-4.2189	-2.73774	-5.50146	-21.1034	-4.95772	-4.04293	-6.76456	-4.13081	-3.38217
	0.046	-2.80884	-5.94217	-7.74562	-2.93157	-3.26945	-4.38374	-2.82286	-5.55589	-21.1455	-4.95754	-4.09785	-6.63079	-4.00789	-3.28817
	0.047	-2.8024	-5.68289	-7.61979	-3.01703	-3.4206	-4.54554	-2.89467	-5.54453	-21.223	-4.94861	-4.21539	-6.43961	-3.88639	-3.22651
	0.049	-2.80245	-5.41606	-7.51507	-3.14125	-3.59486	-4.7012	-2.86247	-5.5974	-21.2909	-4.93846	-4.2888	-6.23953	-3.83836	-3.16833
	0.05	-2.83332	-5.3927	-7.51072	-3.25134	-3.71681	-4.85757	-2.83164	-5.81523	-21.22	-4.89561	-4.23064	-6.13274	-3.83863	-3.07739
	0.051	-2.87407	-5.42875	-7.51552	-3.25359	-3.77473	-5.01381	-2.82862	-6.04496	-21.1233	-4.84106	-4.17049	-6.03173	-3.83403	-2.90043
	0.053	-2.92079	-5.53692	-7.45952	-3.17546	-3.82932	-5.16449	-2.85502	-6.0456	-21.1955	-4.77953	-4.08217	-5.98037	-3.81146	-2.7146
	0.054	-2.96572	-5.77829	-7.35806	-3.09611	-3.92159	-5.22515	-2.89471	-5.97891	-21.361	-4.69877	-3.96342	-5.97314	-3.78981	-2.724
	0.055	-3.01014	-6.03112	-7.26237	-3.04016	-4.03081	-5.12106	-3.03508	-5.91036	-21.4691	-4.62244	-3.91553	-5.97262	-3.80673	-2.79354
	0.057	-3.06087	-6.15492	-7.25219	-2.9869	-4.13089	-5.02711	-3.16875	-5.8581	-21.4238	-4.65924	-4.15208	-6.00971	-3.83789	-2.84231
	0.058	-3.11028	-6.24687	-7.24975	-2.97724	-4.18261	-5.05086	-3.24713	-5.80517	-21.3536	-4.72842	-4.37125	-6.04892	-3.86306	-2.83173
	0.059	-3.13839	-6.43072	-7.20743	-2.98383	-4.22542	-5.09177	-3.27226	-5.76291	-21.4092	-4.77849	-4.39898	-6.09731	-3.87377	-2.81681
	0.061	-3.14264	-6.71056	-7.14484	-3.01678	-4.18135	-5.11629	-3.2602	-5.72153	-21.4932	-4.78837	-4.34306	-6.1448	-3.88356	-2.92863
	0.062	-3.17606	-6.99677	-7.07877	-3.08965	-4.1315	-5.11937	-3.118	-5.73718	-21.45	-4.80174	-4.36093	-6.23972	-3.8634	-3.08254
	0.063	-3.308	-7.31022	-7.01933	-3.15442	-4.01949	-5.14378	-2.98882	-5.79819	-21.3086	-4.89006	-4.49424	-6.52801	-3.83105	-3.17074
	0.065	-3.4517	-7.62536	-6.96031	-3.0944	-3.89071	-5.31958	-2.95991	-5.85274	-21.1827	-4.99337	-4.62562	-6.82835	-3.81524	-3.0945
	0.066	-3.48843	-7.99974	-6.94217	-3.00706	-3.7673	-5.48715	-2.98384	-5.83395	-21.176	-5.14385	-4.73571	-6.97771	-3.8509	-3.00642
	0.067	-3.4769	-8.37264	-6.94106	-2.9878	-3.63706	-5.56069	-3.00433	-5.80986	-21.1888	-5.34208	-4.83353	-7.05114	-3.88613	-2.94649
	0.069	-3.45637	-8.76459	-6.94513	-3.11684	-3.50706	-5.56234	-3.00314	-5.78055	-21.2176	-5.5447	-4.92808	-7.1248	-3.91267	-2.89234
	0.07	-3.43418	-9.03998	-6.95346	-3.23862	-3.60715	-5.56762	-3.00155	-5.75037	-21.2593	-5.59553	-5.011	-7.23072	-3.93868	-2.83399
	0.071	-3.41188	-9.30593	-6.96233	-3.26079	-3.81442	-5.6834	-2.9945	-5.77226	-21.2851	-5.63272	-5.07457	-7.3388	-3.98388	-2.78113
	0.073	-3.24141	-9.61491	-6.96645	-3.25795	-3.97298	-5.80963	-2.98428	-5.99644	-21.2068	-5.65706	-5.0157	-7.47055	-4.09424	-2.72857
	0.074	-3.05462	-9.92951	-6.97029	-3.28084	-3.93073	-5.88192	-2.99783	-6.2442	-21.1116	-5.65138	-4.95767	-7.62051	-4.20576	-2.80913
	0.075	-2.91253	-10.2592	-6.99231	-3.34948	-3.88138	-5.87929	-3.10892	-6.24564	-21.0436	-5.64562	-4.92005	-7.7946	-4.28554	-2.91596
	0.077	-2.8265	-10.5771	-7.02402	-3.41721	-3.92335	-5.88767	-3.2147	-6.13988	-20.9943	-5.6015	-4.89526	-7.9606	-4.36838	-2.98018
	0.078	-2.76742	-10.8844	-7.02674	-3.4458	-4.01007	-6.01683	-3.24959	-6.23975	-20.9388	-5.54032	-4.88238	-8.12564	-4.42193	-2.9851
	0.079	-2.79094	-11.2351	-6.94562	-3.46907	-4.10234	-6.14373	-3.25085	-6.57067	-20.8318	-5.47809	-4.90482	-8.29086	-4.29598	-2.9832
	0.081	-2.82897	-11.5642	-6.8532	-3.56026	-4.17455	-6.21989	-3.28878	-6.90781	-20.7158	-5.43406	-4.92426	-8.43274	-4.16649	-2.84208
	0.082	-2.8572	-11.7245	-6.83415	-3.72923	-4.24626	-6.25404	-3.37557	-6.92326	-20.7168	-5.38995	-4.88433	-8.65107	-3.98228	-2.66861
	0.083	-2.88332	-11.5964	-6.84348	-3.91276	-4.27343	-6.32562	-3.46245	-6.9006	-20.7994	-5.42408	-4.81993	-8.89775	-3.80037	-2.5568
	0.085	-2.89082	-11.4358	-6.83411	-4.07988	-4.28407	-6.48151	-3.55118	-7.1058	-20.895	-5.48137	-4.73633	-9.12402	-3.71293	-2.54943
	0.086	-2.84774	-11.4954	-6.78083	-4.23845	-4.31129	-6.6389	-3.62719	-7.43818	-21.0071	-5.51396	-4.58826	-9.00825	-3.87711	-2.54928
	0.087	-2.79653	-11.5928	-6.72198	-4.37208	-4.39152	-6.8462	-3.64498	-7.80215	-21.1224	-5.47983	-4.44661	-8.85805	-4.04399	-2.5029
	0.089	-2.847	-11.7211	-6.61545	-4.48888	-4.47307	-7.06903	-3.61232	-8.11253	-21.1898	-5.44574	-4.43047	-8.84482	-4.08331	-2.45067
	0.09	-2.92562	-11.8787	-6.4997	-4.59305	-4.61776	-7.28752	-3.60314	-8.41544	-21.2226	-5.51283	-4.47598	-8.95946	-4.07901	-2.47855
	0.091	-3.05683	-12.0139	-6.39593	-4.66111	-4.82528	-7.53637	-3.84316	-8.54705	-21.2777	-5.59515	-4.51691	-9.08709	-4.05928	-2.56988
	0.093	-3.20262	-11.8998	-6.31958	-4.72867	-5.03237	-7.78201	-4.08277	-8.60923	-21.4124	-5.58001	-4.51321	-9.18578	-4.0176	-2.65003
	0.094	-3.35112	-11.7521	-6.24662	-4.78649	-5.16107	-7.93714	-4.28835	-8.67904	-21.5586	-5.43733	-4.51205	-9.28195	-3.97585	-2.4877
	0.095	-3.43086	-11.6895	-6.23334	-4.83073	-5.28852	-8.08373	-4.42165	-8.7613	-21.6172	-5.29555	-4.55894	-9.26519	-3.95326	-2.2958
	0.097	-3.49896	-11.6837	-6.23105	-4.87341	-5.52752	-8.22266	-4.57125	-8.84491	-21.6344	-5.23851	-4.6358	-9.19266	-3.93486	-2.20136
	0.098	-3.66396	-11.6845	-6.20901	-4.89629	-5.78879	-8.34212	-4.70292	-8.80903	-21.6654	-5.1865	-4.68297	-9.17589	-3.91658	-2.19747
	0.099	-3.87431	-11.6881	-6.15432	-4.9199	-5.95925	-8.46416	-4.83474	-8.74743	-21.7495	-5.16584	-4.55024	-9.33115	-3.90012	-2.20242
	0.101	-4.10183	-11.692	-6.09548	-4.96768	-5.86817	-8.62089	-4.9641	-8.79453	-21.8446	-5.18148	-4.42178	-9.50219	-3.88077	-2.16338
	0.102	-4.30672	-11.5979	-6.00943	-5.04983	-5.76441	-8.7801	-5.08664	-9.10228	-21.9517	-5.20154	-4.35539	-9.6269	-3.8077	-2.11741
	0.103	-4.50261	-11.4494	-5.90146	-5.13241	-5.82024	-8.91195	-5.20486	-9.43457	-22.0598	-5.28754	-4.33384	-9.72561	-3.73371	-2.18099
	0.105	-4.47063	-11.2255	-5.8157	-5.18982	-5.94619	-8.87094	-5.31685	-9.72731	-22.2196	-5.3737	-4.32191	-9.78643	-3.68635	-2.37162
	0.106	-4.38362	-10.9541	-5.80796	-5.24342	-6.0946	-8.83417	-5.41952	-9.9683	-22.4068	-5.49661	-4.34068	-9.76759	-3.64487	-2.57376
	0.107	-4.38721	-10.6784	-5.8116	-5.24401	-6.26831	-8.9124	-5.41699	-10.1685	-22.6023	-5.70664	-4.35875	-9.74032	-3.6033	-2.64635
	0.109	-4.48321	-10.4711	-5.86997	-5.1915	-6.44361	-9.07552	-5.40195	-10.2916	-22.6797	-5.91683	-4.32434	-9.8728	-3.6979	-2.70439
	0.11	-4.58684	-10.2882	-5.94742	-5.14375	-6.36818	-9.25713	-5.38428	-10.4034	-22.7318	-5.98236	-4.2694	-10.0434	-3.81053	-2.85511
	0.111	-4.73147	-10.1931	-5.95211	-5.22431	-6.2243	-9.40504	-5.35975	-10.6136	-22.7564	-6.02849	-4.24343	-10.2254	-3.92886	-3.04046
	0.113	-4.88948	-10.2032	-5.84869	-5.30478	-6.14283	-9.55182	-5.34031	-10.8392	-22.7566	-6.14782	-4.29927	-10.3863	-4.04332	-3.22982
	0.114	-4.99035	-10.2457	-5.72877	-5.38355	-6.18698	-9.68633	-5.37422	-11.0013	-22.7619	-6.2809	-4.35881	-10.564	-4.15706	-3.36291
	0.115	-5.00853	-10.3451	-5.77994	-5.45439	-6.23881	-9.81418	-5.4263	-11.089	-22.8516	-6.47785	-4.60217	-10.7119	-4.37894	-3.49072
	0.117	-5.03277	-10.4515	-5.86441	-5.51598	-6.33561	-9.92132	-5.4672	-11.1588	-22.9587	-6.75115	-4.87671	-10.8556	-4.59463	-3.69323
	0.118	-5.16064	-10.6417	-5.86363	-5.50387	-6.42734	-9.94372	-5.47466	-11.2133	-23.0244	-7.02268	-5.20919	-11.0525	-4.72904	-3.92239
	0.119	-5.30354	-10.8574	-5.7544	-5.48832	-6.50606	-9.96127	-5.48912	-11.2658	-23.0554	-7.12964	-5.55187	-11.2557	-4.78778	-4.14998
	0.121	-5.40375	-11.0167	-5.62891	-5.15372	-6.56129	-9.87688	-5.57804	-11.2594	-23.0791	-7.20174	-5.89019	-11.4412	-4.8467	-4.30108
	0.122	-5.46566	-11.4563	-5.64377	-4.6047	-6.58608	-9.78175	-5.68463	-11.1824	-23.0749	-7.24304	-6.02639	-11.7315	-4.97521	-4.45099
	0.123	-5.52587	-11.9789	-5.68372	-3.98672	-6.49156	-9.51306	-5.64454	-11.0965	-23.0648	-7.23943	-6.14556	-12.0343	-5.10159	-4.51597
	0.125	-5.57828	-12.4955	-5.65186	-3.41858	-6.39083	-9.12098	-5.29578	-11.1054	-23.0069	-7.30544	-6.28162	-12.4611	-5.25889	-4.56611
	0.126	-5.62949	-13.0621	-5.50814	-2.8409	-6.16928	-8.68832	-4.93202	-11.1308	-22.9071	-7.59168	-6.44528	-12.8886	-5.41614	-4.65563
	0.127	-5.62526	-13.6317	-5.34674	-2.05934	-5.88028	-8.09485	-4.26821	-11.223	-22.8138	-7.88448	-6.62385	-13.3029	-5.57002	-4.7572
	0.129	-5.60479	-14.0323	-5.27472	-1.37586	-5.57985	-7.49926	-3.5656	-11.3595	-22.852	-8.03438	-6.77208	-13.5635	-5.60714	-4.88839
	0.13	-5.58397	-14.4229	-5.23748	-0.547167	-5.24497	-6.87544	-2.73088	-11.4663	-22.915	-8.11223	-6.91929	-13.8157	-5.63859	-5.06817
	0.131	-5.56962	-14.7803	-5.23313	0.287758	-4.90652	-6.28108	-1.66762	-11.4094	-22.934	-8.24786	-7.06813	-13.9621	-5.67339	-5.25813
	0.133	-5.56167	-15.0851	-5.26013	1.19797	-4.54982	-5.74171	-0.624802	-11.3193	-22.9132	-8.43821	-7.23068	-14.0681	-5.71305	-5.33531
	0.134	-5.57846	-15.3818	-5.29024	1.80387	-4.18206	-5.07311	0.0380207	-11.0935	-22.8712	-8.63762	-7.41967	-14.2556	-5.75523	-5.36244
	0.135	-5.60041	-15.8832	-5.26998	2.40014	-3.76855	-4.40915	0.713432	-10.8089	-22.5453	-8.80089	-7.5916	-14.4764	-5.88116	-5.38879
	0.137	-5.06392	-16.4563	-5.23789	2.73215	-3.27997	-3.72494	1.52543	-10.55	-22.1732	-8.96316	-7.76346	-14.6773	-6.01054	-5.43198
	0.138	-4.22371	-17.0638	-5.22218	2.90608	-2.78783	-3.17137	2.31477	-10.3711	-21.7254	-9.20261	-7.91286	-14.7852	-6.18122	-5.4778
	0.139	-3.47591	-17.598	-5.22514	3.0447	-2.44293	-2.67277	3.11875	-10.2072	-21.2398	-9.46117	-8.06331	-14.877	-6.43276	-5.44791
	0.141	-2.40708	-18.117	-5.23078	3.1247	-2.15394	-2.50168	3.56501	-10.0406	-20.6716	-9.68983	-8.19467	-14.9203	-6.68769	-5.39605
	0.142	-1.26678	-18.5175	-5.22478	3.20267	-1.9269	-2.33038	3.9259	-9.87317	-20.1034	-9.73876	-8.2357	-14.9326	-6.89957	-5.3136
	0.143	-0.158869	-18.8849	-5.21539	3.18049	-1.8765	-2.30852	4.08488	-9.69683	-19.5358	-9.7824	-8.27505	-15.0036	-7.10789	-5.19088
	0.145	1.11443	-19.2437	-5.20197	3.14371	-1.83332	-2.31307	4.11086	-9.54304	-18.9313	-9.82952	-8.32265	-15.1473	-7.31842	-5.06298
	0.146	2.41939	-19.6315	-5.17606	3.05355	-1.74619	-2.36331	4.11916	-9.39385	-18.4244	-9.87518	-8.36809	-15.3134	-7.53064	-4.57456
	0.147	3.55099	-20.0247	-5.14747	2.92284	-1.63796	-2.55068	4.03136	-9.33961	-18.0092	-9.96345	-8.42396	-15.3958	-7.74296	-3.98521
	0.149	4.68817	-20.4677	-5.1536	2.77236	-1.51183	-2.73722	3.93753	-9.30588	-17.7493	-10.1817	-8.50351	-15.4636	-7.77297	-3.1121
	0.15	5.70787	-20.9269	-5.17528	2.6116	-1.25159	-2.80197	3.74726	-9.26978	-17.5278	-10.4035	-8.58273	-15.4332	-7.78767	-1.91962
	0.151	6.50493	-21.2616	-5.1783	2.45009	-0.986395	-2.83218	3.54216	-9.20841	-17.3708	-10.3644	-8.56754	-15.3503	-7.79913	-0.683811
	0.153	7.272	-21.3344	-5.15054	2.37577	-0.879254	-2.86974	3.37653	-9.14218	-17.2242	-10.2101	-8.52487	-15.0918	-7.80753	0.682608
	0.154	7.67767	-21.3667	-5.11689	2.3527	-0.858813	-2.96861	3.29176	-8.92655	-17.1868	-9.98436	-8.31133	-14.4194	-7.8159	2.14282
	0.155	7.94595	-21.3024	-5.12804	2.31548	-0.835378	-3.0667	3.21412	-8.65888	-17.2741	-9.60074	-7.93551	-13.6823	-7.47099	3.40313
	0.157	7.96133	-21.211	-5.15374	2.23496	-0.725708	-3.08362	3.20442	-8.38632	-17.3854	-9.21129	-7.54249	-12.0838	-7.07795	4.77496
	0.158	7.77858	-21.1399	-5.18004	2.15384	-0.608064	-3.05507	3.21918	-8.16989	-17.4505	-8.63107	-7.18674	-10.3945	-6.75484	6.1667
	0.159	7.56097	-21.113	-5.20038	2.09192	-0.477191	-3.10735	3.18881	-7.96658	-17.5054	-8.06091	-6.83223	-8.63607	-6.32172	7.47239
	0.161	7.40142	-21.1113	-5.22101	2.02444	-0.368803	-3.3182	3.06811	-7.75033	-17.5384	-7.53043	-6.40067	-6.92811	-5.88693	8.54339
	0.162	7.25353	-21.2881	-5.2429	1.96122	-0.238805	-3.52546	2.95809	-7.53968	-17.5548	-7.16511	-5.85337	-5.17108	-5.43073	9.40208
	0.163	7.11682	-21.4957	-5.26337	1.94714	-0.110127	-3.51977	2.95461	-7.34598	-17.495	-6.74856	-5.29822	-3.61122	-5.02346	9.82855
	0.165	6.98545	-21.5733	-5.21705	1.93429	0.0183186	-3.48125	2.98062	-6.99674	-17.2412	-6.22507	-5.18758	-2.08304	-4.68105	10.1691
	0.166	6.85579	-21.5522	-5.12558	1.94911	0.0910177	-3.44673	2.99105	-6.61617	-16.9499	-5.72047	-5.08138	-0.759047	-4.48409	10.0978
	0.167	6.70814	-21.4865	-5.08094	1.97545	0.153605	-3.40257	2.95327	-6.24892	-16.7718	-5.35967	-4.73485	0.356856	-4.28798	9.96198
	0.169	6.55794	-21.3872	-5.22612	2.04854	0.253104	-3.35747	2.93666	-5.90987	-16.6564	-5.12765	-4.18722	1.43103	-4.0394	9.80862
	0.17	6.52748	-21.2774	-5.40964	2.2278	0.425528	-3.26156	3.13421	-5.60029	-16.4915	-4.84092	-3.64947	1.88922	-3.79385	9.66124
	0.171	6.55401	-21.1486	-5.45687	2.40804	0.603107	-3.16463	3.41173	-5.43057	-16.229	-4.50814	-3.26906	2.25445	-3.40772	9.51433
	0.173	6.58129	-21.0215	-5.42707	2.53072	0.682159	-3.07114	3.58649	-5.28665	-15.9487	-4.17141	-2.89183	2.44831	-2.9578	9.41527
	0.174	6.59626	-20.8784	-5.38876	2.62059	0.751385	-2.95742	3.49294	-5.04313	-15.7399	-3.73127	-2.55648	2.49966	-2.50705	9.32333
	0.175	6.6093	-20.7494	-5.36729	2.6399	0.809675	-2.84109	3.40145	-4.79379	-15.5248	-3.20213	-2.25904	2.47757	-2.12915	9.25837
	0.177	6.67762	-20.6525	-5.3494	2.58662	0.848435	-2.937	3.4414	-4.5182	-15.3244	-2.63502	-1.97556	2.13462	-1.72699	9.19533
	0.178	6.76578	-20.6703	-5.34528	2.53599	0.886137	-3.08412	3.53552	-4.23533	-15.2054	-2.10606	-1.77991	1.74331	-1.29033	9.13749
	0.179	6.85191	-20.7065	-5.34662	2.55839	0.966677	-3.18003	3.60919	-3.95491	-15.1022	-1.57768	-1.57664	1.44656	-0.866404	9.12936
	0.181	6.93106	-20.7783	-5.36253	2.58587	1.08745	-3.17691	3.59794	-3.78103	-14.9822	-1.22779	-1.24509	1.21703	-0.443924	9.12837
	0.182	7.00649	-20.8627	-5.42413	2.64114	1.20218	-3.17091	3.59398	-3.63347	-14.8473	-0.898085	-0.907259	1.00178	-0.208495	9.23827
	0.183	7.3922	-20.8894	-5.4976	2.70944	1.22127	-3.21266	3.73543	-3.47684	-14.6732	-0.46841	-0.577107	0.858668	0.0310546	9.41715
	0.185	7.83833	-20.6591	-5.50679	2.74019	1.23756	-3.25665	3.91001	-3.33022	-14.427	0.138537	-0.181567	0.730986	0.443454	9.62023
	0.186	8.19096	-20.3791	-5.47827	2.64626	1.20409	-3.27309	4.00809	-3.19346	-14.1675	0.748596	0.217486	0.677539	1.01752	9.75974
	0.187	8.41272	-19.9436	-5.42188	2.54442	1.15348	-3.25993	3.96615	-3.11172	-14.0664	1.42476	0.771674	0.663952	1.59999	9.88491
	0.189	8.60297	-19.3905	-5.30722	2.54485	1.12957	-3.24592	3.92665	-3.04303	-14.0376	2.00914	1.30276	0.6998	1.93096	10.0719
	0.19	8.66892	-18.8536	-5.178	2.57505	1.17282	-3.30211	3.92915	-2.90545	-14.0254	2.48829	1.91725	0.831728	2.23669	10.3064
	0.191	8.70691	-18.4138	-5.06201	2.57603	1.21883	-3.38006	3.93478	-2.7355	-14.0289	2.81257	2.41469	0.98769	2.61761	10.5846
	0.193	8.71939	-17.994	-4.94063	2.51879	1.25802	-3.45543	3.96337	-2.60221	-14.0376	3.16046	2.92485	1.14006	3.09376	10.979
	0.194	8.7064	-17.5038	-4.84168	2.45873	1.29383	-3.61713	4.01915	-2.54841	-14.0658	3.76812	3.29276	1.27222	3.57505	11.3969
	0.195	8.695	-17.0411	-4.84199	2.30718	1.24956	-3.78184	4.06833	-2.5106	-14.0977	4.34644	3.65211	1.32323	4.07346	11.8476
	0.197	8.70785	-16.5841	-4.8679	2.08472	1.08272	-3.88542	4.03602	-2.62737	-14.079	4.89968	4.08398	1.2982	4.63094	12.253
	0.198	8.72547	-16.2222	-4.78947	1.89036	0.913069	-3.96737	3.99831	-2.8269	-14.0212	5.32165	4.57966	1.28879	5.26126	12.5651
	0.199	8.51832	-15.8798	-4.63908	1.87442	0.826917	-4.05881	3.91138	-2.99144	-13.9609	5.89126	5.10797	1.44883	5.94246	12.7392
	0.201	8.24037	-15.7047	-4.50823	1.86369	0.758616	-4.27626	3.7248	-3.00764	-13.9028	6.48552	5.49256	1.63894	6.64327	12.8882
	0.202	8.17696	-15.5936	-4.54625	1.85658	0.690313	-4.4926	3.5487	-2.99567	-13.8448	7.07594	5.87228	1.82591	7.08828	13.1316
	0.203	8.38154	-15.4636	-4.62743	1.85025	0.62188	-4.68573	3.52866	-3.04434	-13.8361	7.57047	6.16239	1.98947	7.46086	13.4185
	0.205	8.57866	-15.2554	-4.59747	1.82209	0.544732	-4.85734	3.53257	-3.12051	-13.8629	8.00418	6.36028	2.16976	7.79289	13.6673
	0.206	8.46767	-15.0328	-4.45302	1.6718	0.463687	-5.03068	3.49778	-3.17185	-13.8913	8.40953	6.60276	2.31621	8.11869	13.7831
	0.207	8.30567	-14.9492	-4.30082	1.51906	0.389974	-5.10613	3.43296	-3.15927	-13.8981	8.72383	6.91412	2.4503	8.45795	13.8705
	0.209	8.2711	-14.9245	-4.32804	1.45542	0.376799	-5.17763	3.36759	-3.13641	-13.8995	9.01924	7.24067	2.40276	8.74903	13.9964
	0.21	8.31229	-14.9431	-4.40291	1.44101	0.412176	-5.32256	3.25385	-3.10888	-13.9058	9.27973	7.48529	2.32246	9.03815	14.1354
	0.211	8.33212	-15.0277	-4.31022	1.38814	0.431713	-5.47622	3.13742	-3.07868	-13.9134	9.53892	7.67845	2.19098	9.26525	14.148
	0.213	8.24758	-15.1222	-4.12029	1.26843	0.370384	-5.60376	3.07188	-3.13245	-13.9435	9.71515	7.81921	2.05225	9.4153	14.0297
	0.214	8.14871	-15.1478	-3.98973	1.14753	0.295449	-5.67069	3.06364	-3.32728	-14.0064	9.82322	7.9027	1.947	9.59718	13.9455
	0.215	8.08363	-15.1555	-4.02492	0.984581	0.219566	-5.73504	3.04002	-3.53675	-14.0762	9.92545	7.96136	1.9484	9.88519	14.0429
	0.217	8.0348	-15.2278	-4.08317	0.841416	0.13904	-5.71945	2.89267	-3.6445	-14.0163	9.83236	7.90314	1.95978	10.174	14.1705
	0.218	7.98359	-15.3884	-3.98578	0.778385	0.00610183	-5.68506	2.74685	-3.72581	-13.9142	9.73268	7.84293	1.72342	10.2759	14.1521
	0.219	7.90513	-15.5602	-3.84755	0.790343	-0.176733	-5.77723	2.61902	-3.81836	-13.8564	9.735	7.88016	1.42098	10.2882	14.0898
	0.221	7.82355	-15.6247	-3.73041	0.788099	-0.374308	-5.96967	2.49471	-3.91802	-13.978	9.84924	7.96085	1.16906	10.2959	13.9076
	0.222	7.69195	-15.6742	-3.64859	0.639104	-0.507448	-6.19119	2.3792	-4.01962	-14.1367	9.96703	8.0231	0.999069	10.2993	13.6777
	0.223	7.53264	-15.6913	-3.55305	0.489756	-0.614534	-6.42157	2.37726	-4.04596	-14.1947	9.99677	8.00446	0.834962	10.3026	13.4482
	0.225	7.38725	-15.6497	-3.39064	0.323164	-0.708549	-6.65236	2.36743	-4.06588	-14.1667	10.026	7.98458	0.805893	10.2932	13.2616
	0.226	7.31909	-15.6019	-3.21454	0.188551	-0.78273	-6.83954	2.2486	-4.14486	-14.1393	9.92626	7.84345	0.820045	10.2829	13.0832
	0.227	7.25848	-15.8083	-3.0296	0.0686082	-0.8418	-6.9823	2.06862	-4.25082	-14.1951	9.75751	7.67436	0.727421	10.2221	13.1411
	0.229	7.17987	-16.0575	-2.86631	-0.00234626	-0.983519	-7.12305	1.8976	-4.40003	-14.2664	9.58161	7.56598	0.373299	10.141	13.311
	0.23	7.10356	-16.4886	-2.70704	-0.0739521	-1.13418	-7.24256	1.83448	-4.61629	-14.3389	9.45541	7.60717	0.00385693	10.0296	13.4143
	0.231	6.99752	-17.0436	-2.5723	-0.188312	-1.29043	-7.36023	1.76948	-4.83712	-14.412	9.33135	7.64812	-0.130385	9.78492	13.2638
	0.233	6.83504	-17.5928	-2.43598	-0.326471	-1.42782	-7.50942	1.62203	-4.96264	-14.476	9.22848	7.54	-0.188683	9.52936	13.0688
	0.234	6.66811	-17.8506	-2.3355	-0.456412	-1.57273	-7.6517	1.42515	-5.04808	-14.5843	9.11928	7.36083	-0.280067	9.33424	12.9897
	0.235	6.38997	-18.0839	-2.24046	-0.542123	-1.69762	-7.83432	1.23741	-5.17107	-14.7253	8.98455	7.17521	-0.387182	9.17985	12.969
	0.237	6.09809	-18.4105	-2.16038	-0.623536	-1.82018	-8.00279	1.16767	-5.33047	-14.8553	8.82451	7.05891	-0.515368	9.06616	12.9259
	0.238	5.88027	-18.8687	-2.10223	-0.801105	-1.90994	-8.15498	1.09564	-5.4895	-14.9367	8.66363	6.94708	-0.823845	9.07865	12.7614
	0.239	5.86592	-19.3386	-2.08283	-1.04507	-1.98297	-8.3387	0.936273	-5.62576	-15.0226	8.38167	6.76235	-1.17644	9.10061	12.5681
	0.241	5.90467	-19.6643	-2.16505	-1.28828	-2.08588	-8.52485	0.772647	-5.76235	-15.248	8.06376	6.58069	-1.50437	8.91715	12.4305
	0.242	5.88006	-19.9486	-2.27435	-1.42117	-2.26869	-8.67682	0.600558	-5.89102	-15.4804	7.80234	6.34519	-1.75507	8.58216	12.331
	0.243	5.83475	-20.1953	-2.32982	-1.54565	-2.45739	-8.80019	0.412179	-6.01808	-15.6828	7.61768	6.09302	-1.9743	8.23617	12.2122
	0.245	5.75529	-20.3583	-2.35321	-1.59532	-2.66925	-8.92443	0.227696	-6.14522	-15.8233	7.43578	5.83177	-2.10384	8.05336	12.0865
	0.246	5.62227	-20.5011	-2.39291	-1.62451	-2.85621	-9.11326	0.156082	-6.21059	-15.9631	7.20288	5.68301	-2.21415	7.88201	11.9605
	0.247	5.47744	-20.8516	-2.51307	-1.71139	-2.98996	-9.30808	0.109459	-6.25882	-16.0918	6.96373	5.54049	-2.47475	7.68334	11.8451
	0.249	5.34574	-21.3573	-2.65524	-1.94835	-3.04413	-9.465	0.0593358	-6.31442	-16.22	6.74081	5.41497	-2.8638	7.45577	11.7337
	0.25	5.19852	-21.9059	-2.84871	-2.19654	-3.09409	-9.63254	0.00982006	-6.38052	-16.3602	6.63037	5.31318	-3.27284	7.25813	11.5596
	0.251	4.99959	-22.4266	-3.04375	-2.28523	-3.29506	-9.81129	-0.0454922	-6.44877	-16.4967	6.51764	5.15629	-3.54798	7.11637	11.3042
	0.253	4.7732	-22.9398	-3.28775	-2.32245	-3.49704	-10.0295	-0.293468	-6.57424	-16.5822	6.40872	4.9158	-3.79786	6.97773	11.0326
	0.254	4.54309	-23.3261	-3.55015	-2.43463	-3.68886	-10.2349	-0.537961	-6.7029	-16.5587	6.31057	4.67118	-4.11916	6.80868	10.9224
	0.255	4.36568	-23.6523	-3.81875	-2.64137	-3.85434	-10.4011	-0.652057	-6.84396	-16.5271	6.12301	4.49906	-4.47895	6.60607	10.8552
	0.257	4.21082	-23.9569	-4.03631	-2.85199	-4.01767	-10.5426	-0.639521	-6.97953	-16.4981	5.83666	4.36601	-4.84158	6.40112	10.6867
	0.258	4.0476	-24.3373	-4.23853	-2.88518	-4.10242	-10.6835	-0.63136	-7.1298	-16.469	5.55271	4.19929	-5.0849	6.19365	10.4215
	0.259	3.89657	-24.7364	-4.42888	-2.90422	-4.18386	-10.8527	-0.83836	-7.28995	-16.4949	5.40685	4.02886	-5.3081	5.98578	10.1435
	0.261	3.74932	-25.0378	-4.58037	-2.95835	-4.28233	-11.032	-1.05777	-7.45051	-16.6253	5.26203	3.86068	-5.63638	5.80305	10.01
	0.262	3.66873	-25.2744	-4.77087	-3.03708	-4.40503	-11.2128	-1.24978	-7.51669	-16.7816	5.07407	3.71614	-6.00922	5.65778	9.9038
	0.263	3.60122	-25.5108	-5.00598	-3.16211	-4.5377	-11.3946	-1.37073	-7.5255	-17.0229	4.89643	3.57328	-6.32729	5.52072	9.69378
	0.265	3.48023	-25.8595	-5.25052	-3.41011	-4.64956	-11.5842	-1.48004	-7.52969	-17.2752	4.67708	3.4177	-6.73338	5.23893	9.46093
	0.266	3.31807	-26.2304	-5.49202	-3.66034	-4.75645	-11.7553	-1.49995	-7.5369	-17.4747	4.44597	3.26754	-7.15037	4.94094	9.2127
	0.267	3.13175	-26.6512	-5.76866	-3.74723	-4.86119	-11.9164	-1.52094	-7.54449	-17.5897	4.21305	3.09847	-7.4534	4.65314	8.9632
	0.269	2.94385	-27.1388	-5.99036	-3.76644	-4.96413	-11.9965	-1.60137	-7.76362	-17.7141	3.84422	2.83328	-7.69517	4.43621	8.71471
	0.27	2.75844	-27.63	-6.00301	-3.7993	-5.07926	-12.0053	-1.72037	-8.01268	-17.8737	3.44359	2.56199	-7.94388	4.2548	8.50798
	0.271	2.59306	-27.8554	-5.96235	-3.88133	-5.26715	-12.01	-1.84417	-8.1765	-18.0406	3.06217	2.38271	-8.13334	4.11744	8.34217
	0.273	2.43033	-28.0276	-6.04131	-3.96337	-5.46797	-12.067	-2.12286	-8.23848	-18.1442	2.7234	2.27202	-8.31613	3.97787	8.21159
	0.274	2.29046	-28.388	-6.18309	-4.03626	-5.55229	-12.1301	-2.39712	-8.28873	-18.2078	2.3839	2.17942	-8.63888	3.82637	8.11574
	0.275	2.18605	-28.8243	-6.30166	-4.10077	-5.55342	-12.3243	-2.50883	-8.30815	-18.3028	2.00768	2.13947	-9.01531	3.58364	8.00626
	0.277	2.08773	-29.3106	-6.3391	-4.17248	-5.57106	-12.6002	-2.49475	-8.32395	-18.4509	1.68647	2.10186	-9.3894	3.33197	7.79481
	0.278	1.90216	-29.7284	-6.35716	-4.28329	-5.67408	-12.8838	-2.52712	-8.42745	-18.6092	1.51907	1.95085	-9.64954	3.12153	7.56673
	0.279	1.68161	-30.1783	-6.1846	-4.3949	-5.79077	-13.0548	-2.63424	-8.5767	-18.6956	1.52549	1.80136	-9.90086	2.93649	7.35576
	0.28	1.43762	-30.7221	-5.9265	-4.53318	-5.88957	-13.215	-2.73666	-8.73689	-18.7627	1.50343	1.61028	-10.1824	2.73892	7.19194
	0.282	1.11037	-31.2626	-5.66064	-4.72131	-5.96692	-13.411	-2.88565	-8.84985	-18.8863	1.31045	1.42752	-10.4465	2.53945	7.0201
	0.283	0.770234	-31.6585	-5.24351	-4.90018	-6.11071	-13.6644	-3.04146	-8.95797	-19.0473	1.10311	1.23935	-10.7198	2.34632	6.74982
	0.284	0.565476	-31.9548	-4.78399	-5.00382	-6.29072	-13.9295	-3.15307	-9.17975	-19.2135	0.890527	0.929136	-10.9625	2.28401	6.46475
	0.286	0.45144	-32.251	-4.17926	-5.11569	-6.46568	-14.0731	-3.18883	-9.38391	-19.3389	0.726319	0.603607	-11.2553	2.25357	6.24812
	0.287	0.37644	-32.5427	-3.53338	-5.21831	-6.56754	-14.2031	-3.22268	-9.51181	-19.4569	0.550195	0.356922	-11.5879	2.19913	6.089
	0.288	0.369982	-32.8333	-2.94804	-5.29636	-6.65903	-14.1756	-3.36321	-9.61432	-19.5932	0.381454	0.173013	-11.892	2.09819	5.94774
	0.29	0.372229	-33.1619	-2.58322	-5.40379	-6.73672	-14.0935	-3.53194	-9.71274	-19.7432	0.213233	-0.018487	-12.216	1.97262	5.83919
	0.291	0.254029	-33.4541	-2.28827	-5.55854	-6.78814	-14.121	-3.67542	-9.85246	-19.8788	-0.0221035	-0.180269	-12.564	1.58461	5.74065
	0.292	0.0674987	-33.7507	-1.98505	-5.71893	-6.84578	-14.332	-3.74506	-10.0453	-19.9305	-0.271936	-0.339006	-12.9158	1.16754	5.52553
	0.294	-0.150731	-34.0585	-1.65705	-5.75504	-6.91361	-14.562	-3.81958	-10.2621	-19.969	-0.504482	-0.519802	-13.2606	0.883458	5.25137
	0.295	-0.420781	-34.3694	-1.33586	-5.74664	-6.98242	-14.7328	-3.88983	-10.4954	-20.081	-0.688145	-0.712364	-13.6036	0.743087	5.04168
	0.296	-0.706945	-34.6996	-1.02177	-5.7633	-6.99516	-14.8904	-3.95961	-10.7323	-20.253	-0.868248	-0.885173	-13.9809	0.622101	4.98737
	0.298	-0.833924	-35.1061	-0.707755	-5.84779	-6.99376	-15.0145	-4.06239	-10.8969	-20.4203	-0.959297	-1.04499	-14.3243	0.507008	4.97976
	0.299	-0.877308	-35.5714	-0.218591	-5.93922	-7.02103	-15.0861	-4.17026	-10.9971	-20.4964	-1.04723	-1.20387	-14.6189	0.39265	4.86896
	0.3	-0.920084	-35.9545	0.342012	-6.04538	-7.0867	-15.152	-4.28287	-11.0425	-20.5607	-1.1927	-1.4766	-14.8588	0.334324	4.7235
	0.302	-1.03209	-36.302	0.906275	-6.15632	-7.15456	-15.3896	-4.35963	-10.9528	-20.5842	-1.44997	-1.78602	-15.0878	0.313844	4.50885
	0.303	-1.16716	-36.5816	1.31168	-6.26075	-7.41366	-15.6388	-4.43538	-10.831	-20.5671	-1.71481	-2.06668	-15.3285	0.209606	4.22479
	0.304	-1.28146	-36.8135	1.66352	-6.32796	-7.70895	-15.7224	-4.51643	-10.8817	-20.5458	-1.95842	-2.21388	-15.5885	-0.062351	3.91984
	0.306	-1.39814	-37.0937	2.17936	-6.39214	-7.88878	-15.6529	-4.59423	-11.0267	-20.7738	-2.21003	-2.34956	-15.917	-0.35768	3.68546
	0.307	-1.52409	-37.4168	2.72467	-6.48928	-7.88919	-15.5994	-4.67943	-11.1943	-21.0293	-2.45194	-2.47816	-16.2469	-0.65038	3.47442
	0.308	-1.66436	-37.7465	3.26402	-6.58253	-7.88165	-15.6994	-4.79154	-11.3671	-21.1817	-2.61878	-2.60297	-16.573	-0.941799	3.2831
	0.31	-1.80905	-37.9874	3.8062	-6.67153	-7.9439	-15.8145	-4.90382	-11.5404	-21.2165	-2.7927	-2.72463	-16.6358	-1.20979	3.13764
	0.311	-1.92975	-38.19	4.35129	-6.77567	-8.00896	-15.887	-5.02704	-11.5737	-21.2394	-3.02184	-2.93664	-16.6287	-1.45945	3.03091
	0.312	-2.01354	-38.3718	4.91095	-6.88072	-8.1344	-15.9308	-5.13954	-11.5424	-21.2485	-3.23861	-3.15625	-16.8468	-1.70617	3.01556
	0.314	-2.08832	-38.5381	5.50042	-6.99113	-8.27628	-15.9933	-5.19139	-11.5761	-21.2537	-3.4421	-3.29876	-17.19	-1.83309	3.02353
	0.315	-2.16324	-38.7013	6.04737	-7.10402	-8.41939	-16.0876	-5.16949	-11.7595	-21.2813	-3.60643	-3.37794	-17.5664	-1.90166	2.94886
	0.316	-2.23782	-38.9267	6.68926	-7.18832	-8.46956	-16.1843	-5.14633	-11.9727	-21.3232	-3.77926	-3.46286	-17.8587	-1.95261	2.83145
	0.318	-2.31548	-39.2242	7.37288	-7.25134	-8.49789	-16.3608	-5.30276	-12.0907	-21.3887	-4.11521	-3.67861	-18.1337	-2.0004	2.64729
	0.319	-2.40124	-39.5018	8.03476	-7.31346	-8.52712	-16.5336	-5.49063	-12.1712	-21.4805	-4.45775	-3.8994	-18.2541	-2.04796	2.40749
	0.32	-2.50554	-39.6842	8.75435	-7.3576	-8.55692	-16.7081	-5.63404	-12.2853	-21.5783	-4.66397	-4.00983	-18.3284	-2.27223	2.15733
	0.322	-2.68743	-39.8421	9.42863	-7.39818	-8.62429	-16.8708	-5.68071	-12.4294	-21.6814	-4.77912	-4.03521	-18.4175	-2.53585	1.97059
	0.323	-2.88837	-40.0404	10.1446	-7.45319	-8.80741	-17.0442	-5.73305	-12.5878	-21.7867	-4.88195	-4.16318	-18.5723	-2.74408	1.79416
	0.324	-2.97579	-40.2752	10.8787	-7.52686	-9.01195	-17.1427	-5.86846	-12.7065	-21.8919	-5.10699	-4.41865	-18.7357	-2.84829	1.61357
	0.326	-2.97732	-40.5494	11.5947	-7.60123	-9.081	-17.2348	-6.00216	-12.8186	-21.9877	-5.34511	-4.68623	-19.0129	-2.94007	1.42876
	0.327	-2.9949	-40.8661	12.2527	-7.7185	-9.07545	-17.4131	-6.05318	-12.8704	-22.0809	-5.54598	-4.85864	-19.3348	-3.08335	1.24294
	0.328	-3.10827	-41.192	12.8493	-7.83194	-9.07792	-17.6154	-6.03969	-12.8727	-22.0824	-5.67476	-5.01357	-19.5897	-3.22886	1.15572
	0.33	-3.24159	-41.4883	13.5492	-7.93035	-9.15576	-17.7825	-6.06858	-12.8726	-22.0555	-5.80533	-5.14611	-19.7912	-3.3636	1.10363
	0.331	-3.32301	-41.7643	14.2788	-8.00684	-9.24708	-17.8667	-6.23031	-12.8927	-22.0778	-5.86876	-5.2833	-19.9876	-3.46168	1.01838
	0.332	-3.3785	-42.0139	15.0112	-8.0816	-9.30784	-17.9446	-6.39215	-12.9156	-22.1967	-5.93565	-5.42046	-20.1593	-3.57569	0.91251
	0.334	-3.48637	-42.2011	15.6578	-8.10246	-9.34216	-17.9843	-6.47402	-13.0594	-22.3371	-6.17009	-5.65895	-20.2843	-3.80707	0.806169
	0.335	-3.72118	-42.3748	16.2463	-8.11928	-9.4276	-18.0012	-6.54186	-13.2558	-22.4507	-6.40869	-5.92093	-20.4036	-4.05185	0.662287
	0.336	-3.9788	-42.6502	16.768	-8.18124	-9.6039	-18.037	-6.61015	-13.4318	-22.548	-6.66182	-6.11543	-20.6779	-4.20901	0.51079
	0.338	-4.04832	-43.0014	17.2742	-8.29554	-9.79337	-18.1529	-6.71199	-13.5507	-22.6308	-6.83751	-6.19253	-20.9654	-4.30592	0.3742
	0.339	-4.03542	-43.3306	17.6518	-8.41682	-9.92106	-18.2793	-6.81583	-13.6586	-22.6924	-7.00087	-6.26724	-21.1395	-4.42527	0.252392
	0.34	-4.04767	-43.6249	17.9019	-8.48014	-10.044	-18.3873	-6.85248	-13.7392	-22.7491	-7.02588	-6.38728	-21.2211	-4.59041	0.137589
	0.342	-4.10335	-43.9139	18.1108	-8.53355	-10.0992	-18.4988	-6.84086	-13.809	-22.8708	-7.02966	-6.51387	-21.3417	-4.76332	0.0959236
	0.343	-4.20125	-44.1588	18.1208	-8.60742	-10.0244	-18.612	-6.88718	-13.8902	-23.0084	-7.15275	-6.66331	-21.5837	-4.9979	0.0603467
	0.344	-4.42206	-44.4097	18.0649	-8.71505	-9.93987	-18.6969	-7.1251	-14.0419	-23.1311	-7.35711	-6.79175	-21.8638	-5.2593	0.0233127
	0.346	-4.6943	-44.6549	18.0422	-8.82723	-9.96724	-18.7779	-7.3734	-14.2154	-23.2418	-7.56211	-6.92779	-22.0948	-5.48807	-0.0413725
	0.347	-4.81065	-44.8832	18.0514	-8.85231	-10.013	-18.8987	-7.40182	-14.3386	-23.3511	-7.7224	-7.11793	-22.2819	-5.61295	-0.117662
	0.348	-4.79002	-45.0934	18.0692	-8.85269	-10.0596	-19.0372	-7.34928	-14.4243	-23.4579	-7.87743	-7.31325	-22.4985	-5.72523	-0.227457
	0.35	-4.74828	-45.3145	18.1028	-8.92039	-10.1103	-19.1549	-7.33664	-14.5195	-23.5748	-8.13489	-7.41141	-22.7491	-5.86427	-0.358466
	0.351	-4.74039	-45.6138	18.1415	-9.06523	-10.2109	-19.2186	-7.40515	-14.6579	-23.6398	-8.43812	-7.45204	-23.0059	-5.99405	-0.514368
	0.352	-4.74522	-45.944	18.2098	-9.2229	-10.4018	-19.2755	-7.47747	-14.808	-23.568	-8.6888	-7.48837	-23.2366	-6.08141	-0.663341
	0.354	-4.81412	-46.2304	18.2998	-9.28151	-10.6	-19.3552	-7.60106	-14.8998	-23.4728	-8.70682	-7.50428	-23.4486	-6.13698	-0.818378
	0.355	-4.93703	-46.4903	18.4003	-9.33073	-10.7123	-19.4563	-7.73348	-14.9524	-23.5411	-8.69987	-7.51819	-23.6439	-6.1934	-0.949431
	0.356	-5.06426	-46.7314	18.513	-9.38334	-10.7824	-19.5552	-7.83847	-14.9988	-23.6724	-8.80351	-7.68126	-23.8194	-6.31604	-1.06454
	0.358	-5.16074	-46.9194	18.629	-9.43859	-10.8828	-19.8069	-7.88216	-15.0646	-23.8555	-9.00722	-7.89342	-23.9913	-6.44785	-1.22661
	0.359	-5.24683	-47.0878	18.5963	-9.48769	-11.0259	-20.0761	-7.96808	-15.1358	-24.0401	-9.20981	-8.14217	-24.0628	-6.59855	-1.4221
	0.36	-5.3163	-47.2549	18.4728	-9.49504	-11.1729	-20.2309	-8.13664	-15.1884	-24.2239	-9.39561	-8.4301	-24.1046	-6.80057	-1.62192
	0.362	-5.38309	-47.4152	18.3792	-9.49952	-11.2427	-20.2527	-8.30892	-15.2222	-24.2854	-9.61033	-8.71992	-24.2265	-7.0259	-1.78984
	0.363	-5.46188	-47.6231	18.3756	-9.5811	-11.3022	-20.2822	-8.36052	-15.3096	-24.3285	-9.83682	-8.8983	-24.4942	-7.22297	-1.94685
	0.364	-5.53643	-47.841	18.3969	-9.68729	-11.3382	-20.3774	-8.37525	-15.4613	-24.3325	-10.0132	-9.03967	-24.7909	-7.40525	-2.06182
	0.366	-5.60832	-48.0639	18.5293	-9.78367	-11.3436	-20.48	-8.38477	-15.6263	-24.3173	-10.1923	-9.13847	-24.9199	-7.49123	-2.14847
	0.367	-5.71705	-48.2829	18.7118	-9.91944	-11.3572	-20.4853	-8.39146	-15.7396	-24.3325	-10.3864	-9.18323	-24.9921	-7.49806	-2.23662
	0.368	-5.84399	-48.4992	18.7019	-10.0566	-11.5544	-20.4423	-8.39805	-15.8448	-24.4204	-10.5826	-9.22369	-25.0867	-7.49401	-2.36503
	0.37	-5.98503	-48.7143	18.427	-10.1549	-11.7976	-20.4417	-8.40902	-15.9294	-24.5319	-10.7968	-9.35058	-25.2203	-7.68224	-2.50487
	0.371	-6.11267	-48.9188	18.0958	-10.2245	-11.906	-20.5957	-8.4299	-15.9754	-24.616	-11.009	-9.50603	-25.3608	-7.90078	-2.57834
	0.372	-6.236	-49.1141	17.9129	-10.288	-11.8761	-20.7679	-8.45161	-16.0125	-24.6835	-11.2242	-9.64754	-25.5169	-8.09823	-2.60248
	0.374	-6.31394	-49.2939	17.7762	-10.3439	-11.8365	-20.9452	-8.55947	-16.1241	-24.7517	-11.3317	-9.72181	-25.6775	-8.2474	-2.6377
	0.375	-6.37695	-49.4698	17.6569	-10.3995	-11.8567	-21.1361	-8.68341	-16.2517	-24.831	-11.4315	-9.79389	-25.8164	-8.37717	-2.73441
	0.376	-6.46031	-49.7223	17.5691	-10.4764	-11.8908	-21.2923	-8.7838	-16.3759	-24.9146	-11.4909	-9.87976	-25.9367	-8.45037	-2.84624
	0.378	-6.56558	-50.0196	17.4943	-10.573	-11.8974	-21.2977	-8.86496	-16.4724	-24.9305	-11.5489	-9.96387	-26.0583	-8.51485	-2.97373
	0.379	-6.67518	-50.3353	17.4635	-10.6775	-11.8907	-21.2863	-8.9448	-16.5791	-24.9163	-11.6616	-10.0511	-26.1642	-8.59568	-3.11027
	0.38	-6.81688	-50.6396	17.4462	-10.7665	-11.9179	-21.3377	-8.95132	-16.73	-24.9217	-11.8984	-10.1283	-26.2573	-8.71799	-3.24382
	0.382	-6.96685	-50.9393	17.3335	-10.8544	-12.0912	-21.4127	-8.93218	-16.8882	-24.9664	-12.141	-10.2086	-26.4638	-8.84588	-3.33464
	0.383	-7.10961	-51.1723	17.1816	-10.9674	-12.2956	-21.5526	-8.96614	-17.0023	-25.0212	-12.3132	-10.3081	-26.7368	-8.93197	-3.41553
	0.384	-7.23399	-51.3477	16.9785	-11.0915	-12.5176	-21.7779	-9.13732	-17.0886	-25.0295	-12.4803	-10.4093	-26.9896	-9.00022	-3.56418
	0.386	-7.34946	-51.5285	16.7351	-11.1796	-12.7273	-22.0114	-9.31771	-17.1625	-25.0185	-12.6479	-10.5546	-27.0631	-9.08437	-3.7252
	0.387	-7.41928	-51.7549	16.4846	-11.1513	-12.9138	-22.0555	-9.46455	-17.2031	-25.081	-12.8149	-10.7147	-27.1118	-9.18034	-3.84942
	0.388	-7.47952	-51.9919	16.2917	-11.1241	-13.0352	-22.0579	-9.59713	-17.2389	-25.2086	-12.9664	-10.9014	-27.2574	-9.29183	-3.92079
	0.39	-7.5512	-52.1492	16.1168	-11.1734	-13.1447	-22.0985	-9.71826	-17.2639	-25.3372	-13.1395	-11.1009	-27.4713	-9.42912	-3.99044
	0.391	-7.68559	-52.2742	15.9875	-11.2302	-13.1348	-22.1956	-9.80444	-17.2813	-25.4623	-13.3127	-11.295	-27.7079	-9.56811	-4.15528
	0.392	-7.83213	-52.5359	15.9206	-11.3027	-13.0809	-22.3013	-9.88685	-17.3131	-25.5878	-13.4738	-11.3724	-27.9179	-9.74204	-4.33677
	0.394	-7.90262	-52.9231	15.8724	-11.421	-13.0649	-22.3901	-9.94635	-17.3711	-25.7069	-13.5712	-11.4137	-28.1242	-9.95433	-4.51704
	0.395	-7.93589	-53.3137	15.7453	-11.547	-13.1136	-22.4752	-10.0033	-17.4384	-25.8064	-13.6567	-11.4548	-28.2339	-10.1806	-4.69738
	0.396	-8.04439	-53.5347	15.5807	-11.5982	-13.1874	-22.565	-10.055	-17.5411	-25.887	-13.7194	-11.5082	-28.3074	-10.3493	-4.86685
	0.398	-8.23532	-53.7324	15.3934	-11.6186	-13.3015	-22.6859	-10.0875	-17.6652	-25.8924	-13.7667	-11.5633	-28.4053	-10.5052	-4.93522
	0.399	-8.46724	-53.904	15.1264	-11.6718	-13.4207	-22.8118	-10.1179	-17.7928	-25.8792	-13.8242	-11.6443	-28.5614	-10.6454	-4.98724
	0.4	-8.63066	-54.0361	14.831	-11.8408	-13.5715	-22.9325	-10.1175	-17.9212	-25.9906	-13.8854	-11.7294	-28.7341	-10.7757	-5.03816
	0.402	-8.7599	-54.1535	14.6352	-12.0257	-13.723	-23.0362	-10.1122	-18.0497	-26.1753	-13.9701	-11.8793	-28.9114	-10.9032	-5.08805
	0.403	-8.95884	-54.3224	14.4665	-12.0935	-13.8844	-23.1486	-10.1163	-18.1003	-26.3415	-14.1401	-12.1481	-29.0835	-11.0056	-5.13788
	0.404	-9.19424	-54.5224	14.3155	-12.1048	-14.0026	-23.2558	-10.1278	-18.1037	-26.412	-14.3265	-12.4298	-29.2991	-11.1029	-5.22227
	0.406	-9.33125	-54.7367	14.3114	-12.1081	-14.1188	-23.3524	-10.1409	-18.1677	-26.4622	-14.5186	-12.5956	-29.5568	-11.1712	-5.31992
	0.407	-9.23158	-54.9273	14.3604	-12.1065	-14.2219	-23.345	-10.1927	-18.3376	-26.4644	-14.7035	-12.7637	-29.8234	-11.2266	-5.47772
	0.408	-9.05406	-55.1128	14.3538	-12.1044	-14.3184	-23.3195	-10.249	-18.5413	-26.4401	-14.8796	-12.9329	-29.9474	-11.3108	-5.66822
	0.41	-9.05791	-55.2991	14.2771	-12.1858	-14.3793	-23.363	-10.4149	-18.7107	-26.4409	-15.0094	-13.0946	-30.0275	-11.5217	-5.83404
	0.411	-9.14885	-55.4846	14.1815	-12.277	-14.404	-23.5403	-10.6829	-18.8606	-26.5177	-15.1326	-13.2563	-30.1583	-11.7589	-5.87898
	0.412	-9.25188	-55.7437	13.965	-12.3948	-14.4382	-23.7364	-10.9491	-18.9418	-26.6094	-15.3582	-13.4508	-30.3527	-11.8352	-5.87982
	0.414	-9.36364	-56.0734	13.7027	-12.5298	-14.5459	-23.8636	-11.0847	-18.9477	-26.7062	-15.5862	-13.7024	-30.5609	-11.8125	-5.9547
	0.415	-9.48805	-56.4036	13.3995	-12.6652	-14.6609	-23.9624	-11.2111	-18.9531	-26.805	-15.7419	-13.9581	-30.6632	-11.8715	-6.09824
	0.416	-9.59603	-56.5647	13.0655	-12.727	-14.7212	-24.0803	-11.2536	-19.0319	-26.8831	-15.8041	-14.0456	-30.7367	-12.1039	-6.23938
	0.418	-9.69633	-56.6625	12.737	-12.7817	-14.7574	-24.1894	-11.1915	-19.1313	-26.9083	-15.8547	-14.12	-30.8029	-12.3665	-6.36379
	0.419	-9.79964	-56.8211	12.3804	-12.8055	-14.8024	-24.2991	-11.1217	-19.2228	-26.9254	-16.0251	-14.1584	-30.8535	-12.411	-6.48903
	0.42	-9.89175	-57.0104	11.9816	-12.806	-14.9021	-24.3761	-11.1856	-19.3036	-26.9851	-16.2242	-14.1728	-30.9002	-12.3891	-6.59952
	0.422	-9.94402	-57.1584	11.6612	-12.8227	-15.0066	-24.4487	-11.2637	-19.4402	-27.0887	-16.4079	-14.2011	-31.0297	-12.4477	-6.71101
	0.423	-9.92744	-57.2042	11.529	-12.8945	-15.0788	-24.5639	-11.3404	-19.7165	-27.2095	-16.5472	-14.2485	-31.1794	-12.5746	-6.82442
	0.424	-9.89878	-57.2325	11.409	-12.9713	-15.111	-24.7236	-11.4409	-20.0276	-27.3189	-16.6891	-14.2977	-31.3715	-12.7035	-6.94812
	0.426	-9.9384	-57.3753	11.1746	-13.0876	-15.1275	-24.8926	-11.5444	-20.0916	-27.4221	-16.7845	-14.3659	-31.6015	-12.8193	-7.07209
	0.427	-9.99992	-57.5556	10.9019	-13.2129	-15.1224	-25.0039	-11.6381	-20.0252	-27.5053	-16.8693	-14.4382	-31.8371	-12.9329	-7.17876
	0.428	-10.0689	-57.7304	10.7111	-13.3585	-15.1115	-25.1066	-11.7243	-19.9761	-27.5707	-16.9914	-14.5379	-32.0163	-13.0674	-7.23646
	0.43	-10.1701	-57.9245	10.579	-13.5054	-15.1631	-25.1861	-11.7488	-20.0033	-27.6577	-17.1146	-14.6798	-32.1825	-13.2316	-7.28525
	0.431	-10.28	-58.1259	10.4483	-13.6524	-15.2714	-25.2488	-11.7021	-20.0477	-27.7828	-17.2283	-14.825	-32.3732	-13.4174	-7.331
	0.432	-10.3955	-58.4061	10.1643	-13.7325	-15.3851	-25.3016	-11.6627	-20.1242	-27.9192	-17.4284	-15.0124	-32.567	-13.5656	-7.37528
	0.434	-10.5179	-58.753	9.81323	-13.7943	-15.4904	-25.3347	-11.7182	-20.2211	-27.9755	-17.6367	-15.206	-32.7447	-13.7063	-7.49142
	0.435	-10.6217	-59.1025	9.56337	-13.8302	-15.5939	-25.3655	-11.7833	-20.336	-27.9923	-17.8204	-15.3361	-32.8375	-13.797	-7.69295
	0.436	-10.6888	-59.3534	9.43208	-13.8395	-15.703	-25.5019	-11.9109	-20.4901	-28.0069	-17.9557	-15.3618	-32.913	-13.8643	-7.91875
	0.438	-10.7475	-59.5844	9.27901	-13.8475	-15.8185	-25.6984	-12.0536	-20.6518	-28.0221	-18.0644	-15.3828	-32.9956	-13.9316	-8.06447
	0.439	-10.8062	-59.7081	9.009	-13.929	-15.9341	-25.8732	-12.1835	-20.7585	-28.0374	-18.1113	-15.4969	-33.125	-14.0191	-8.18764
	0.44	-10.8649	-59.8009	8.69853	-14.014	-16.0439	-25.9143	-12.2659	-20.8355	-28.1268	-18.1543	-15.614	-33.2651	-14.1104	-8.32056
	0.442	-10.9782	-59.8901	8.40545	-14.1085	-16.1522	-25.9375	-12.3438	-20.9078	-28.2627	-18.3323	-15.7774	-33.4554	-14.1991	-8.45242
	0.443	-11.1508	-59.9704	8.12474	-14.2134	-16.2671	-26.0929	-12.4454	-20.9609	-28.3827	-18.5893	-16.0114	-33.649	-14.2791	-8.59483
	0.444	-11.3279	-60.064	7.81943	-14.3096	-16.3669	-26.272	-12.5747	-21.0294	-28.4338	-18.8407	-16.24	-33.7883	-14.3496	-8.71381
	0.446	-11.3012	-60.1658	7.48017	-14.3171	-16.4533	-26.3702	-12.697	-21.135	-28.4642	-19.0227	-16.3913	-33.8375	-14.4348	-8.82696
	0.447	-11.2267	-60.2686	7.14201	-14.3124	-16.4903	-26.3736	-12.7956	-21.2386	-28.5095	-19.1874	-16.5485	-33.8708	-14.5242	-8.8493
	0.448	-11.2334	-60.4758	6.91255	-14.3406	-16.5177	-26.3806	-12.8909	-21.3339	-28.5654	-19.3229	-16.6441	-34.0305	-14.6736	-8.82104
	0.45	-11.3033	-60.6918	6.76929	-14.4095	-16.5979	-26.4428	-12.8607	-21.4216	-28.6403	-19.4402	-16.6463	-34.2133	-14.8598	-8.78661
	0.451	-11.4097	-60.8987	6.63093	-14.4862	-16.7289	-26.5146	-12.7586	-21.5344	-28.7462	-19.5624	-16.6426	-34.3849	-15.035	-8.91415
	0.452	-11.5833	-61.0929	6.44627	-14.548	-16.8596	-26.6379	-12.6833	-21.6714	-28.8614	-19.7472	-16.7019	-34.5221	-15.1123	-9.09579
	0.454	-11.786	-61.2973	6.2407	-14.6123	-16.911	-26.7767	-12.7479	-21.8139	-28.9589	-19.9377	-16.7745	-34.6528	-15.1658	-9.25642
	0.455	-11.9444	-61.4252	6.09695	-14.6822	-16.9489	-26.8744	-12.8326	-21.8589	-29.051	-20.0846	-16.8837	-34.7735	-15.31	-9.40668
	0.456	-12.0617	-61.5081	5.99328	-14.7701	-17.0274	-26.8854	-12.9219	-21.8507	-29.1234	-20.1667	-17.0083	-34.8838	-15.5262	-9.55902
	0.458	-12.1448	-61.5726	5.86011	-14.8607	-17.1591	-26.8815	-13.0643	-21.8603	-29.1439	-20.2219	-17.1256	-34.9483	-15.7269	-9.63608
	0.459	-12.126	-61.6133	5.65933	-14.8889	-17.2997	-27.0112	-13.2148	-21.8996	-29.1496	-20.2296	-17.2603	-34.9639	-15.7756	-9.65057
	0.46	-12.0643	-61.6468	5.43187	-14.894	-17.3449	-27.166	-13.3389	-21.9555	-29.1703	-20.2277	-17.3986	-35.0032	-15.7879	-9.65389
	0.462	-12.1277	-61.8129	5.2922	-14.9035	-17.3754	-27.2387	-13.4566	-22.0122	-29.2028	-20.3942	-17.5215	-35.1679	-15.8219	-9.65889
	0.463	-12.2831	-62.0694	5.20887	-14.9336	-17.4092	-27.2197	-13.5373	-22.0682	-29.2528	-20.6687	-17.6162	-35.3787	-15.8892	-9.66443
	0.464	-12.4446	-62.3324	5.10797	-14.9669	-17.446	-27.1888	-13.5587	-22.1501	-29.4042	-20.9337	-17.7132	-35.5013	-15.9631	-9.74755
	0.466	-12.5566	-62.5819	4.94546	-15.0261	-17.4885	-27.2663	-13.5724	-22.2425	-29.5832	-21.0935	-17.8009	-35.5582	-16.0405	-9.8698
	0.467	-12.649	-62.8262	4.75669	-15.091	-17.632	-27.3724	-13.6392	-22.3358	-29.7077	-21.2347	-17.8873	-35.6265	-16.1156	-9.99058
	0.468	-12.7071	-63.0401	4.5869	-15.1781	-17.7897	-27.4703	-13.7391	-22.4318	-29.783	-21.2945	-17.9653	-35.7741	-16.3127	-10.1054
	0.47	-12.7453	-63.2147	4.44052	-15.3111	-17.8755	-27.5517	-13.846	-22.5286	-29.8528	-21.3042	-18.0489	-35.9493	-16.5755	-10.226
	0.471	-12.7959	-63.3677	4.28391	-15.4497	-17.8914	-27.6303	-13.9312	-22.5597	-29.9324	-21.3481	-18.1302	-36.1053	-16.7798	-10.4137
	0.472	-12.8599	-63.5064	4.09621	-15.5458	-17.9138	-27.728	-14.0131	-22.5559	-30.0162	-21.4922	-18.1887	-36.2554	-16.7249	-10.6243
	0.474	-12.9404	-63.6406	3.8962	-15.6375	-17.9867	-27.8228	-13.9997	-22.5509	-30.0836	-21.6515	-18.2433	-36.4047	-16.6093	-10.7877
	0.475	-13.122	-63.7806	3.78617	-15.7286	-18.0644	-27.9514	-13.9538	-22.5505	-30.1298	-21.9737	-18.3418	-36.5056	-16.5868	-10.8886
	0.476	-13.3414	-63.9338	3.72447	-15.7936	-18.0687	-28.1089	-13.9468	-22.5606	-30.1926	-22.2931	-18.4513	-36.5897	-16.6188	-10.9746
	0.478	-13.4796	-64.0757	3.61786	-15.8556	-18.0128	-28.2751	-14.0116	-22.6268	-30.2938	-22.4455	-18.6013	-36.7025	-16.6763	-11.0534
	0.479	-13.5289	-64.1792	3.39574	-15.8669	-17.9972	-28.4196	-14.0842	-22.7099	-30.4094	-22.4225	-18.8166	-36.8253	-16.8506	-11.1291
	0.48	-13.5811	-64.2698	3.12558	-15.8634	-18.1379	-28.5616	-14.1732	-22.8511	-30.4998	-22.404	-19.0386	-36.9665	-17.0471	-11.213
	0.482	-13.6796	-64.3408	2.96584	-15.8441	-18.325	-28.6663	-14.2762	-23.0224	-30.5691	-22.5397	-19.1851	-37.1253	-17.1896	-11.3045
	0.483	-13.79	-64.4025	2.88814	-15.8119	-18.4115	-28.7397	-14.364	-23.1846	-30.6381	-22.6955	-19.3032	-37.3026	-17.2924	-11.4057
	0.484	-13.7916	-64.4945	2.80886	-15.816	-18.4389	-28.8013	-14.4196	-23.2924	-30.7013	-22.8197	-19.3259	-37.4463	-17.381	-11.4838
	0.486	-13.7467	-64.6502	2.71893	-15.9608	-18.5146	-28.7807	-14.4719	-23.3846	-30.7567	-22.9308	-19.2364	-37.5725	-17.418	-11.5534
	0.487	-13.7306	-64.8241	2.60068	-16.1182	-18.6761	-28.746	-14.5589	-23.4281	-30.7859	-23.0378	-19.1369	-37.6993	-17.4455	-11.6735
	0.488	-13.7574	-65.0378	2.42562	-16.2095	-18.8582	-28.7812	-14.6503	-23.4442	-30.8028	-23.1905	-19.2736	-37.8097	-17.4884	-11.8249
	0.49	-13.8039	-65.2518	2.22955	-16.2657	-18.9702	-28.8773	-14.7007	-23.4963	-30.806	-23.3479	-19.4352	-37.8902	-17.5507	-11.9307
	0.491	-13.9133	-65.4847	2.06868	-16.3116	-19.0544	-28.9794	-14.6806	-23.6063	-30.7972	-23.3944	-19.6	-38.0162	-17.6134	-11.8826
	0.492	-14.0391	-65.7148	1.94724	-16.3472	-19.0852	-29.0272	-14.6535	-23.7293	-30.8299	-23.3429	-19.7538	-38.1574	-17.8043	-11.7949
	0.494	-14.1589	-65.9306	1.84451	-16.382	-19.0528	-29.0662	-14.7696	-23.8774	-30.9304	-23.2888	-19.9037	-38.2675	-18.0284	-11.7971
	0.495	-14.2596	-66.1001	1.77199	-16.4159	-19.0121	-29.1544	-14.927	-24.04	-31.0529	-23.3976	-19.9524	-38.3277	-18.247	-11.8582
	0.496	-14.3516	-66.2567	1.71241	-16.4495	-19.067	-29.2759	-15.0366	-24.1379	-31.247	-23.5177	-19.9947	-38.4047	-18.4369	-11.9862
	0.498	-14.4079	-66.4152	1.64411	-16.5056	-19.1466	-29.4135	-15.0184	-24.1225	-31.4735	-23.6616	-20.044	-38.5579	-18.6089	-12.1952
	0.499	-14.4554	-66.5564	1.5711	-16.5807	-19.2462	-29.5424	-14.9804	-24.0851	-31.631	-23.8172	-20.1095	-38.7286	-18.5745	-12.4205
	0.5	-14.6101	-66.7114	1.4702	-16.6641	-19.3584	-29.6688	-15.0834	-24.1887	-31.6927	-23.9755	-20.1838	-38.9131	-18.4885	-12.499
	0.502	-14.7969	-66.8832	1.31997	-16.8211	-19.473	-29.7996	-15.2187	-24.3377	-31.7257	-24.1722	-20.2415	-39.0812	-18.5096	-12.5249
	0.503	-14.9355	-67.0584	1.14743	-17.0018	-19.5886	-29.9261	-15.3207	-24.4353	-31.7279	-24.3808	-20.2912	-39.2572	-18.7087	-12.6249
	0.504	-15.0054	-67.1747	0.960888	-17.1523	-19.7039	-30.0173	-15.3703	-24.4423	-31.7154	-24.5343	-20.4253	-39.4496	-18.9451	-12.7879
	0.506	-15.0532	-67.2527	0.772132	-17.2559	-19.8081	-30.0387	-15.4122	-24.4176	-31.7376	-24.64	-20.6213	-39.6497	-19.1756	-12.966
	0.507	-15.1565	-67.3365	0.657165	-17.3493	-19.9024	-30.0459	-15.4131	-24.5065	-31.8376	-24.7365	-20.8219	-39.7613	-19.4147	-13.1144
	0.508	-15.2884	-67.4519	0.658492	-17.3594	-19.991	-30.0617	-15.407	-24.6639	-31.963	-24.7635	-20.9372	-39.8233	-19.5946	-13.246
	0.51	-15.3815	-67.5819	0.702451	-17.3437	-20.0262	-30.0803	-15.4221	-24.7868	-31.9059	-24.7673	-21.0319	-39.9226	-19.6134	-13.3508
	0.511	-15.423	-67.7274	0.691111	-17.3322	-20.0497	-30.1432	-15.4631	-24.8274	-31.7533	-24.848	-21.1565	-40.0626	-19.5955	-13.4416
	0.512	-15.4591	-67.8697	0.645604	-17.3306	-20.1062	-30.2665	-15.508	-24.8384	-31.68	-24.9918	-21.2842	-40.2126	-19.6392	-13.5324
	0.514	-15.5507	-68.0456	0.569743	-17.331	-20.1953	-30.4016	-15.6265	-24.8741	-31.8061	-25.1303	-21.406	-40.3048	-19.7191	-13.5919
	0.515	-15.6673	-68.2527	0.443628	-17.3939	-20.2838	-30.6012	-15.7628	-24.9345	-31.9921	-25.2183	-21.5524	-40.3693	-19.7929	-13.6276
	0.516	-15.7514	-68.4734	0.283509	-17.4782	-20.3398	-30.8102	-15.8654	-25.0113	-32.0953	-25.2943	-21.7042	-40.4643	-19.8483	-13.7081
	0.518	-15.8011	-68.6315	0.125128	-17.5513	-20.3896	-30.9779	-15.9254	-25.1012	-32.147	-25.363	-21.802	-40.5748	-19.8998	-13.8314
	0.519	-15.8424	-68.7542	-0.0270501	-17.6036	-20.3772	-31.0821	-15.9799	-25.1948	-32.2066	-25.4167	-21.8617	-40.6695	-20.0077	-13.9705
	0.52	-15.8865	-68.8721	-0.210707	-17.652	-20.3175	-31.1797	-16.0877	-25.3162	-32.3315	-25.4988	-21.9125	-40.7201	-20.1504	-14.0802
	0.522	-15.9318	-68.9911	-0.456286	-17.7249	-20.2806	-31.2838	-16.1984	-25.4634	-32.4755	-25.6677	-21.9541	-40.7543	-20.2879	-14.1751
	0.523	-15.9673	-69.127	-0.719935	-17.814	-20.328	-31.3891	-16.2571	-25.629	-32.5559	-25.8533	-21.994	-40.8752	-20.4364	-14.2841
	0.524	-15.9921	-69.2645	-0.843731	-17.891	-20.3888	-31.3618	-16.2575	-25.7939	-32.5894	-26.0084	-22.0741	-41.0683	-20.5889	-14.4025
	0.526	-16.0209	-69.3995	-0.88851	-17.9287	-20.5084	-31.2422	-16.2481	-25.9564	-32.6073	-26.1631	-22.1779	-41.2991	-20.7335	-14.539
	0.527	-16.0635	-69.5469	-0.925456	-17.9596	-20.7022	-31.1374	-16.2247	-25.9847	-32.6119	-26.3065	-22.2945	-41.522	-20.8629	-14.7015
	0.528	-16.1109	-69.7031	-0.952901	-18.0776	-20.8797	-31.1811	-16.1994	-25.9432	-32.6099	-26.3977	-22.4173	-41.7369	-20.9775	-14.8717
	0.53	-16.1516	-69.8344	-0.977488	-18.2343	-20.8796	-31.2609	-16.2352	-25.9377	-32.6712	-26.4791	-22.5419	-41.8412	-21.017	-14.9135
	0.531	-16.1857	-69.9148	-1.21142	-18.3308	-20.8075	-31.3229	-16.3368	-25.9795	-32.7766	-26.6099	-22.6505	-41.8874	-21.0393	-14.8817
	0.532	-16.2526	-69.9776	-1.56334	-18.2986	-20.7884	-31.3633	-16.4468	-26.0177	-32.9013	-26.8121	-22.7546	-41.9314	-21.1073	-14.8914
	0.534	-16.3743	-70.0889	-1.85737	-18.2491	-20.8089	-31.4051	-16.5457	-25.9887	-33.0385	-27.0297	-22.8599	-42.0064	-21.1903	-15.001
	0.535	-16.5117	-70.2249	-2.065	-18.2825	-20.8476	-31.4599	-16.6517	-25.9352	-33.1677	-27.098	-22.9477	-42.0915	-21.2765	-15.1412
	0.536	-16.7425	-70.3938	-2.24452	-18.3311	-20.9135	-31.5175	-16.7332	-25.9049	-33.1827	-27.14	-23.0325	-42.1758	-21.3439	-15.2587
	0.538	-17.0011	-70.6209	-2.36331	-18.3688	-20.9879	-31.5784	-16.7761	-25.8922	-33.1325	-27.2128	-23.0804	-42.248	-21.4067	-15.3612
	0.539	-17.1497	-70.8667	-2.44777	-18.3971	-21.138	-31.638	-16.8138	-25.8894	-33.1171	-27.2937	-23.1187	-42.3141	-21.5018	-15.4688
	0.54	-17.1507	-71.0235	-2.51544	-18.4377	-21.313	-31.7115	-16.8419	-25.9105	-33.1472	-27.3658	-23.1907	-42.4618	-21.6038	-15.5645
	0.542	-17.1158	-71.1298	-2.5656	-18.5054	-21.4689	-31.7983	-16.8668	-25.9394	-33.1917	-27.4023	-23.314	-42.6349	-21.7258	-15.6471
	0.543	-17.1484	-71.2393	-2.61846	-18.5767	-21.5974	-31.8911	-16.9534	-25.9317	-33.3185	-27.4341	-23.4435	-42.7516	-21.8709	-15.6383
	0.544	-17.203	-71.3564	-2.78266	-18.6224	-21.7212	-31.9854	-17.1044	-25.8932	-33.4906	-27.4855	-23.5577	-42.8112	-22.0261	-15.5995
	0.546	-17.2754	-71.4755	-3.004	-18.6542	-21.8237	-32.0725	-17.2656	-25.8636	-33.5997	-27.5443	-23.6684	-42.8533	-22.1109	-15.6442
	0.547	-17.3564	-71.6333	-3.15488	-18.6808	-21.9137	-32.1696	-17.3041	-25.9244	-33.6139	-27.6574	-23.7682	-42.9284	-22.1794	-15.8124
	0.548	-17.4459	-71.8172	-3.21475	-18.7029	-21.9856	-32.2677	-17.3248	-26.0129	-33.6039	-27.8893	-23.8458	-43.0134	-22.2665	-16.0162
	0.55	-17.5337	-71.9718	-3.25137	-18.7245	-22.0385	-32.361	-17.3823	-26.195	-33.669	-28.1242	-23.921	-43.1003	-22.3634	-16.1662
	0.551	-17.62	-72.0438	-3.37256	-18.8406	-22.0843	-32.396	-17.4568	-26.4568	-33.7707	-28.2813	-23.9319	-43.1736	-22.4633	-16.2924
	0.552	-17.6753	-72.0915	-3.53643	-18.9673	-22.0809	-32.4138	-17.5257	-26.7	-33.8627	-28.3829	-23.9354	-43.2843	-22.5542	-16.3575
	0.554	-17.7065	-72.2185	-3.65656	-19.0693	-22.0626	-32.4951	-17.5919	-26.7624	-33.9535	-28.4669	-24.0322	-43.5079	-22.6423	-16.3583
	0.555	-17.7512	-72.3986	-3.71582	-19.1143	-22.1135	-32.6572	-17.6578	-26.7725	-34.0498	-28.5422	-24.2223	-43.75	-22.7457	-16.3479
	0.556	-17.8145	-72.5782	-3.81387	-19.1421	-22.2122	-32.8415	-17.6851	-26.7948	-34.1105	-28.6155	-24.4193	-43.8649	-22.8401	-16.3585
	0.558	-17.8834	-72.7545	-4.03169	-19.177	-22.3297	-32.9287	-17.6843	-26.8317	-34.154	-28.6824	-24.428	-43.9111	-22.8813	-16.3734
	0.559	-17.9514	-72.9172	-4.30157	-19.2145	-22.4369	-32.9841	-17.6824	-26.8703	-34.1776	-28.7381	-24.3603	-43.9689	-22.8574	-16.4344
	0.56	-18.0204	-73.0828	-4.47806	-19.304	-22.5392	-33.0134	-17.6886	-26.9487	-34.1794	-28.8134	-24.3483	-44.0611	-22.8615	-16.5283
	0.562	-18.111	-73.2543	-4.58643	-19.4461	-22.6079	-33.0132	-17.6962	-27.0529	-34.1758	-28.9238	-24.4848	-44.1644	-23.025	-16.6425
	0.563	-18.2251	-73.4194	-4.68397	-19.5917	-22.6596	-33.0254	-17.7515	-27.1135	-34.1698	-29.0432	-24.6639	-44.2438	-23.2315	-16.759
	0.564	-18.35	-73.5436	-4.76538	-19.6756	-22.6998	-33.1563	-17.8282	-27.1092	-34.1629	-29.2443	-24.8217	-44.31	-23.3738	-16.8724
	0.566	-18.4799	-73.6447	-4.83863	-19.7401	-22.7247	-33.3233	-17.9352	-27.0829	-34.1994	-29.466	-24.9624	-44.4644	-23.4757	-17.0254
	0.567	-18.611	-73.7204	-5.00674	-19.8163	-22.7678	-33.4233	-18.091	-27.0647	-34.3053	-29.6473	-25.0734	-44.6849	-23.5656	-17.1966
	0.568	-18.7129	-73.7678	-5.2347	-19.8946	-22.9329	-33.4688	-18.2545	-27.0508	-34.4308	-29.7782	-25.1356	-44.9173	-23.6495	-17.3437
	0.57	-18.77	-73.8893	-5.45286	-19.9637	-23.1265	-33.4958	-18.31	-27.107	-34.5842	-29.914	-25.1861	-45.1102	-23.7322	-17.4412
	0.571	-18.8139	-74.098	-5.62257	-19.9841	-23.2745	-33.4683	-18.3241	-27.2124	-34.7628	-30.0531	-25.3024	-45.2829	-23.7803	-17.5177
	0.572	-18.8621	-74.3108	-5.76881	-19.9904	-23.3756	-33.424	-18.3746	-27.3041	-34.9003	-30.1922	-25.4342	-45.3252	-23.8017	-17.6761
	0.574	-18.9121	-74.4072	-5.86716	-19.9871	-23.4482	-33.4628	-18.4721	-27.3563	-34.9333	-30.3094	-25.5577	-45.2798	-23.8481	-17.878
	0.575	-18.9612	-74.4425	-5.93719	-19.9745	-23.4552	-33.5863	-18.5833	-27.3932	-34.9366	-30.4155	-25.6574	-45.2942	-23.9569	-18.0247
	0.576	-19.0149	-74.4881	-6.10074	-19.9634	-23.4491	-33.7227	-18.6656	-27.5001	-34.9966	-30.5114	-25.7439	-45.4596	-24.081	-18.0988
	0.578	-19.0731	-74.5399	-6.34886	-19.976	-23.5747	-33.8375	-18.7426	-27.6401	-35.0804	-30.5725	-25.8095	-45.6782	-24.1491	-18.1591
	0.579	-19.1221	-74.6379	-6.56957	-19.9948	-23.7603	-33.9607	-18.7468	-27.7569	-35.1403	-30.6275	-25.8728	-45.7694	-24.2009	-18.2308
	0.58	-19.166	-74.817	-6.63356	-20.0591	-23.9216	-34.0547	-18.7035	-27.8403	-35.1511	-30.7013	-25.9365	-45.792	-24.2484	-18.3062
	0.582	-19.1979	-75.0282	-6.62706	-20.1667	-24.0069	-34.0751	-18.7085	-27.9132	-35.1362	-30.8008	-25.9906	-45.7998	-24.2787	-18.3907
	0.583	-19.2191	-75.1522	-6.6436	-20.2884	-24.078	-34.0763	-18.7928	-27.9414	-35.1806	-30.9051	-26.0584	-45.7883	-24.3045	-18.4791
	0.584	-19.236	-75.2173	-6.67264	-20.3724	-24.0921	-34.0598	-18.8884	-27.9489	-35.2677	-31.0125	-26.1906	-45.7781	-24.3705	-18.5799
	0.586	-19.2481	-75.2674	-6.75825	-20.4468	-24.0722	-34.0322	-18.9609	-27.9852	-35.3355	-31.1258	-26.3367	-45.8522	-24.4692	-18.6818
	0.587	-19.2584	-75.305	-6.98582	-20.4546	-24.0711	-34.0517	-19.0329	-28.0583	-35.3608	-31.2391	-26.4217	-45.9594	-24.5663	-18.7802
	0.588	-19.3211	-75.385	-7.26833	-20.4246	-24.1066	-34.1552	-19.0909	-28.1453	-35.369	-31.3839	-26.4566	-46.092	-24.6036	-18.7837
	0.59	-19.4431	-75.6165	-7.49873	-20.4235	-24.1555	-34.2797	-19.1537	-28.2125	-35.4059	-31.5339	-26.5207	-46.2421	-24.6231	-18.7403
	0.591	-19.6074	-75.9104	-7.68633	-20.5146	-24.2009	-34.3526	-19.2176	-28.2705	-35.4603	-31.62	-26.6552	-46.407	-24.7388	-18.7206
	0.592	-19.8398	-76.172	-7.82941	-20.6232	-24.2427	-34.4053	-19.2288	-28.3316	-35.5386	-31.683	-26.8024	-46.5996	-24.9072	-18.732
	0.594	-20.0968	-76.3817	-7.89514	-20.6439	-24.3339	-34.4872	-19.2146	-28.4237	-35.6384	-31.7365	-26.9226	-46.7996	-25.0618	-18.7772
	0.595	-20.2441	-76.531	-7.93405	-20.6197	-24.4613	-34.592	-19.2453	-28.5335	-35.7411	-31.7728	-27.0528	-46.9017	-25.1612	-18.9036
	0.596	-20.2956	-76.6366	-7.94362	-20.5939	-24.5978	-34.6928	-19.3602	-28.68	-35.8032	-31.8068	-27.1702	-46.9262	-25.2457	-19.0611
	0.598	-20.3356	-76.7311	-7.93697	-20.6628	-24.6988	-34.715	-19.4865	-28.8334	-35.8421	-31.8623	-27.259	-46.9854	-25.3092	-19.1316
	0.599	-20.3899	-76.8086	-7.95829	-20.7529	-24.785	-34.7148	-19.5614	-28.9202	-35.9164	-31.9165	-27.3436	-47.1757	-25.3587	-19.1361
	0.6	-20.4485	-76.8603	-8.08309	-20.8333	-24.9037	-34.7934	-19.6226	-28.9308	-36.0212	-31.9947	-27.3546	-47.4037	-25.4006	-19.1456
	0.602	-20.4466	-76.9081	-8.24544	-20.899	-25.0466	-34.9001	-19.6773	-28.929	-36.128	-32.0973	-27.288	-47.5715	-25.4585	-19.1942
	0.603	-20.4062	-76.9533	-8.42447	-20.9623	-25.2008	-35.0095	-19.7275	-28.9553	-36.2341	-32.1956	-27.2112	-47.7051	-25.5217	-19.2558
	0.604	-20.3578	-76.9965	-8.59954	-20.9798	-25.3293	-35.1024	-19.7769	-28.9908	-36.3413	-32.2474	-27.3621	-47.8328	-25.6124	-19.389
	0.606	-20.3136	-77.0941	-8.73099	-20.9883	-25.447	-35.189	-19.8228	-29.0959	-36.3966	-32.2807	-27.5337	-47.9742	-25.7085	-19.5564
	0.607	-20.2712	-77.215	-8.77504	-21.0123	-25.4866	-35.2736	-19.8673	-29.2298	-36.408	-32.3384	-27.6883	-48.1196	-25.7818	-19.6943
	0.608	-20.2937	-77.3584	-8.7906	-21.0557	-25.4948	-35.3576	-19.8851	-29.3545	-36.4088	-32.4465	-27.8555	-48.1893	-25.805	-19.7723
	0.61	-20.3422	-77.5219	-8.8251	-21.1047	-25.5251	-35.4421	-19.8601	-29.4343	-36.4015	-32.569	-28.0302	-48.2145	-25.812	-19.8327
	0.611	-20.4222	-77.6886	-8.87576	-21.1168	-25.6171	-35.5275	-19.8273	-29.4863	-36.3908	-32.6882	-28.162	-48.2373	-25.9616	-19.9819
	0.612	-20.5844	-77.7578	-8.93106	-21.1133	-25.7279	-35.613	-19.8306	-29.5244	-36.4387	-32.8057	-28.2736	-48.2716	-26.1644	-20.16
	0.614	-20.7953	-77.7893	-9.03079	-21.125	-25.8283	-35.6858	-19.8428	-29.5489	-36.5306	-32.9385	-28.3601	-48.3113	-26.3611	-20.3254
	0.615	-20.9027	-77.8685	-9.16203	-21.1715	-25.9146	-35.7566	-19.9178	-29.5835	-36.6223	-33.0742	-28.3812	-48.3615	-26.5349	-20.4804
	0.616	-20.9178	-78.0008	-9.31267	-21.2292	-25.9711	-35.8455	-20.0454	-29.6321	-36.6854	-33.2091	-28.3812	-48.4255	-26.6977	-20.6384
	0.618	-20.9415	-78.1615	-9.4792	-21.3416	-25.9796	-35.945	-20.1792	-29.683	-36.7374	-33.248	-28.4701	-48.4913	-26.7603	-20.7601
	0.619	-21.0015	-78.3415	-9.67252	-21.4843	-25.9752	-36.0342	-20.2639	-29.7163	-36.7286	-33.257	-28.6068	-48.5904	-26.7867	-20.8445
	0.62	-21.0779	-78.5266	-9.88567	-21.6092	-26.0222	-35.9734	-20.3384	-29.7386	-36.6865	-33.3186	-28.7195	-48.7092	-26.8024	-20.9081
	0.622	-21.1451	-78.6947	-10.0999	-21.6723	-26.0857	-35.8595	-20.3822	-29.7915	-36.689	-33.4233	-28.7659	-48.7989	-26.808	-20.9536
	0.623	-21.2056	-78.8521	-10.3008	-21.7235	-26.1697	-35.8192	-20.4002	-29.8686	-36.7628	-33.5376	-28.793	-48.8507	-26.8116	-20.994
	0.624	-21.294	-79.0052	-10.5137	-21.8147	-26.2657	-35.8494	-20.4303	-29.9291	-36.8575	-33.6369	-28.8599	-48.897	-26.8469	-21.0454
	0.626	-21.4236	-79.1392	-10.7148	-21.9186	-26.3685	-35.8932	-20.5144	-29.9309	-36.9668	-33.732	-28.9512	-49.0422	-26.8928	-21.1038
	0.627	-21.5736	-79.2622	-10.8728	-21.9782	-26.5218	-35.9508	-20.6087	-29.9047	-37.0962	-33.8666	-29.0484	-49.239	-27.0054	-21.1468
	0.628	-21.6754	-79.3638	-11.0135	-21.9924	-26.689	-36.0139	-20.641	-29.9134	-37.2182	-34.0391	-29.1317	-49.3669	-27.1786	-21.1661
	0.63	-21.7452	-79.4481	-11.1039	-22.0066	-26.789	-36.1148	-20.6403	-29.9468	-37.3022	-34.1979	-29.2101	-49.402	-27.3536	-21.2044
	0.631	-21.8086	-79.5322	-11.1286	-22.0638	-26.8237	-36.2638	-20.6533	-29.9828	-37.3714	-34.2585	-29.3262	-49.4314	-27.4872	-21.3702
	0.632	-21.8685	-79.6133	-11.1415	-22.1338	-26.8412	-36.42	-20.7043	-30.0374	-37.4359	-34.2974	-29.4479	-49.5419	-27.609	-21.6052
	0.634	-21.9156	-79.6917	-11.2137	-22.1628	-26.8327	-36.4352	-20.7618	-30.1024	-37.5047	-34.3564	-29.5126	-49.6867	-27.6832	-21.8011
	0.635	-21.8953	-79.8502	-11.3186	-22.162	-26.8189	-36.404	-20.8105	-30.1744	-37.5604	-34.4443	-29.494	-49.8638	-27.7039	-21.9496
	0.636	-21.8405	-80.0648	-11.3801	-22.1697	-26.8635	-36.4325	-20.8613	-30.2563	-37.5673	-34.5382	-29.4557	-50.0444	-27.7215	-22.0361
	0.638	-21.8491	-80.2891	-11.3926	-22.2135	-26.9618	-36.5292	-20.9217	-30.3298	-37.5481	-34.6412	-29.5203	-50.1771	-27.8211	-21.9895
	0.639	-21.9157	-80.5125	-11.4077	-22.2657	-27.0822	-36.6454	-21.0307	-30.3457	-37.5853	-34.7476	-29.6428	-50.2276	-27.9424	-21.8821
	0.64	-21.9933	-80.7325	-11.497	-22.3271	-27.2181	-36.7562	-21.1489	-30.3361	-37.6736	-34.8596	-29.7644	-50.2493	-28.0455	-21.8836
	0.642	-22.0686	-80.9188	-11.6219	-22.3966	-27.3592	-36.8653	-21.2415	-30.3422	-37.7471	-34.9543	-29.876	-50.2913	-28.1179	-21.9609
	0.643	-22.1427	-81.0779	-11.8093	-22.4688	-27.4492	-36.9278	-21.318	-30.3644	-37.7622	-35.0419	-29.9857	-50.3437	-28.1616	-22.0446
	0.644	-22.207	-81.2241	-12.0535	-22.5212	-27.5006	-36.9451	-21.3718	-30.4096	-37.748	-35.0727	-30.1627	-50.4097	-28.1381	-22.1617
	0.646	-22.2665	-81.3492	-12.2685	-22.569	-27.536	-36.9565	-21.3416	-30.5135	-37.7985	-35.0924	-30.3605	-50.5417	-28.0997	-22.297
	0.647	-22.3196	-81.4645	-12.298	-22.6151	-27.5388	-37.0037	-21.2958	-30.6403	-37.8971	-35.2078	-30.5115	-50.6966	-28.1308	-22.3882
	0.648	-22.3599	-81.5667	-12.2513	-22.6713	-27.5277	-37.0613	-21.2398	-30.7269	-37.9841	-35.3645	-30.5419	-50.7663	-28.1894	-22.4347
	0.65	-22.3953	-81.6615	-12.3763	-22.7285	-27.6411	-37.1401	-21.1895	-30.7877	-38.0437	-35.5048	-30.5499	-50.7758	-28.3194	-22.4931
	0.651	-22.4566	-81.7568	-12.6237	-22.7717	-27.8213	-37.2333	-21.2184	-30.8566	-38.0917	-35.5697	-30.6178	-50.8015	-28.5235	-22.6378
	0.652	-22.5316	-81.8586	-12.8351	-22.8124	-27.9364	-37.3349	-21.3614	-30.9491	-38.1542	-35.6225	-30.6986	-50.9433	-28.7443	-22.8193
	0.654	-22.5985	-81.9721	-12.9415	-22.8437	-27.9303	-37.444	-21.5211	-31.0494	-38.2244	-35.6108	-30.7466	-51.122	-28.8579	-22.9354
	0.655	-22.6392	-82.0933	-13.0198	-22.8783	-27.8828	-37.5517	-21.5246	-31.1667	-38.2787	-35.5866	-30.7475	-51.3321	-28.9494	-23.0007
	0.656	-22.6701	-82.2159	-13.1164	-22.9123	-27.9135	-37.5928	-21.4918	-31.2906	-38.3095	-35.6553	-30.7413	-51.5343	-29.0373	-23.0286
	0.658	-22.7461	-82.2975	-13.2164	-22.9613	-27.9914	-37.5842	-21.5461	-31.3814	-38.3314	-35.8086	-30.8586	-51.7012	-29.1108	-22.9811
	0.659	-22.8526	-82.3286	-13.3166	-23.0114	-28.0758	-37.5811	-21.6752	-31.3892	-38.3718	-35.9798	-30.9906	-51.7801	-29.1946	-22.9056
	0.66	-22.9515	-82.368	-13.4408	-23.067	-28.1447	-37.6255	-21.8038	-31.3717	-38.4243	-36.0652	-31.0898	-51.8508	-29.2965	-22.9857
	0.662	-23.0225	-82.4706	-13.5643	-23.1235	-28.2084	-37.6859	-21.8589	-31.3911	-38.4298	-36.1165	-31.1317	-51.9883	-29.405	-23.1506
	0.663	-23.0814	-82.5982	-13.6928	-23.1826	-28.2486	-37.7553	-21.8966	-31.434	-38.3616	-36.1892	-31.1642	-52.1321	-29.4532	-23.336
	0.664	-23.1911	-82.7431	-13.825	-23.2645	-28.2788	-37.8449	-21.9216	-31.4849	-38.2897	-36.3046	-31.263	-52.2443	-29.4539	-23.5559
	0.666	-23.3327	-82.8785	-13.9485	-23.355	-28.2854	-37.9339	-21.9333	-31.5511	-38.3854	-36.4334	-31.3876	-52.3208	-29.4351	-23.7843
	0.667	-23.4461	-82.9911	-14.0023	-23.4005	-28.2682	-37.9575	-21.9375	-31.6283	-38.5573	-36.5166	-31.4358	-52.3811	-29.4007	-23.9393
	0.668	-23.503	-83.072	-14.0076	-23.3853	-28.2611	-37.9572	-21.9303	-31.7247	-38.7028	-36.5824	-31.4064	-52.4257	-29.3701	-24.0245
	0.67	-23.5346	-83.1343	-14.1019	-23.3531	-28.3263	-37.9856	-21.9206	-31.8313	-38.8209	-36.6892	-31.3605	-52.4617	-29.5325	-24.0885
	0.671	-23.5517	-83.1968	-14.2988	-23.3904	-28.4165	-38.0345	-21.9593	-31.9124	-38.9244	-36.8729	-31.3501	-52.5385	-29.7765	-24.0999
	0.672	-23.5539	-83.256	-14.5091	-23.459	-28.5164	-38.0865	-22.0182	-31.9537	-38.9737	-37.0789	-31.3529	-52.6434	-29.9294	-24.0774
	0.674	-23.5711	-83.3597	-14.7149	-23.4965	-28.6241	-38.1267	-22.071	-31.9768	-38.9999	-37.191	-31.3834	-52.7529	-29.9697	-24.0575
	0.675	-23.6351	-83.5283	-14.924	-23.4712	-28.7356	-38.1626	-22.1064	-32.0223	-39.0592	-37.273	-31.4518	-52.8686	-29.989	-24.0411
	0.676	-23.7235	-83.7262	-15.0293	-23.4269	-28.8419	-38.2261	-22.138	-32.0858	-39.1389	-37.3457	-31.5343	-52.9871	-30.0633	-24.0357
	0.678	-23.7613	-83.9164	-14.9938	-23.4884	-28.9457	-38.2987	-22.1518	-32.1678	-39.2104	-37.37	-31.6283	-53.0714	-30.1578	-24.0549
	0.679	-23.7534	-84.0947	-14.9385	-23.61	-29.0781	-38.3657	-22.1587	-32.2821	-39.2571	-37.3795	-31.7258	-53.1305	-30.223	-24.0874
	0.68	-23.7727	-84.2522	-15.0391	-23.7192	-29.222	-38.4293	-22.1781	-32.4096	-39.2954	-37.4372	-31.8246	-53.1906	-30.2722	-24.1428
	0.682	-23.8669	-84.3722	-15.2276	-23.7866	-29.3537	-38.492	-22.2184	-32.4444	-39.3051	-37.5263	-31.9187	-53.2685	-30.3194	-24.2129
	0.683	-23.997	-84.4738	-15.3824	-23.8417	-29.4509	-38.5123	-22.2632	-32.4155	-39.294	-37.6043	-32.0178	-53.3552	-30.4331	-24.3088
	0.684	-24.1063	-84.5583	-15.4919	-23.9111	-29.5386	-38.5121	-22.356	-32.3851	-39.3073	-37.6278	-32.1112	-53.4574	-30.5745	-24.4354
	0.686	-24.1962	-84.6435	-15.5822	-23.9916	-29.6019	-38.5219	-22.4558	-32.3605	-39.4033	-37.6364	-32.2022	-53.5594	-30.6594	-24.5751
	0.687	-24.2728	-84.8085	-15.6594	-24.055	-29.645	-38.5479	-22.5129	-32.3464	-39.5394	-37.7218	-32.2592	-53.6777	-30.6575	-24.7213
	0.688	-24.3313	-85.0235	-15.7307	-24.0676	-29.6827	-38.5848	-22.5187	-32.4119	-39.6676	-37.849	-32.2902	-53.831	-30.6341	-24.8695
	0.69	-24.3829	-85.2056	-15.8374	-24.0663	-29.7309	-38.6386	-22.5204	-32.5209	-39.7669	-37.986	-32.3571	-54.0022	-30.6207	-24.9739
	0.691	-24.4234	-85.3335	-15.9679	-24.0718	-29.7862	-38.6977	-22.592	-32.6241	-39.8207	-38.1184	-32.4898	-54.1845	-30.6102	-25.0238
	0.692	-24.4549	-85.4527	-16.0797	-24.0822	-29.8695	-38.7959	-22.6825	-32.7323	-39.8111	-38.2495	-32.6384	-54.3655	-30.6397	-25.0615
	0.694	-24.4893	-85.6093	-16.1588	-24.1027	-29.9676	-38.9375	-22.7722	-32.8442	-39.7724	-38.41	-32.7668	-54.4405	-30.7187	-25.1603
	0.695	-24.5291	-85.7857	-16.2264	-24.1627	-30.0592	-39.0812	-22.8507	-32.8825	-39.7979	-38.5928	-32.8833	-54.3885	-30.8065	-25.297
	0.696	-24.5759	-85.924	-16.2484	-24.2331	-30.1363	-39.1658	-22.9167	-32.8809	-39.8821	-38.734	-32.9655	-54.3321	-30.9155	-25.4115
	0.698	-24.635	-86.0157	-16.2263	-24.2953	-30.2067	-39.2303	-22.9462	-32.928	-39.9699	-38.7364	-32.9951	-54.4044	-31.0414	-25.4958
	0.699	-24.7	-86.1058	-16.2225	-24.352	-30.241	-39.296	-22.9664	-33.0269	-40.0338	-38.7024	-33.02	-54.527	-31.1202	-25.5977
	0.7	-24.7533	-86.206	-16.3916	-24.3947	-30.2575	-39.3634	-23.0042	-33.1366	-40.0835	-38.6764	-33.0664	-54.615	-31.1111	-25.7642
	0.702	-24.7915	-86.308	-16.642	-24.3884	-30.281	-39.4306	-23.0506	-33.2018	-40.0975	-38.6593	-33.1176	-54.6712	-31.0905	-25.9573
	0.703	-24.8273	-86.2979	-16.8216	-24.3706	-30.3176	-39.4836	-23.0991	-33.2457	-40.0831	-38.6534	-33.1952	-54.7628	-31.2007	-26.0085
	0.704	-24.8599	-86.2185	-16.9469	-24.4038	-30.3599	-39.5318	-23.145	-33.3228	-40.0732	-38.8072	-33.28	-54.8946	-31.3513	-25.9418
	0.706	-24.8897	-86.176	-17.0735	-24.462	-30.3849	-39.5592	-23.1899	-33.4162	-40.079	-39.002	-33.3631	-55.0274	-31.4612	-25.8899
	0.707	-24.9244	-86.2123	-17.2279	-24.5166	-30.3954	-39.5615	-23.2414	-33.5255	-40.0947	-39.0981	-33.4717	-55.0756	-31.5282	-25.9173
	0.708	-24.9601	-86.2801	-17.3927	-24.5599	-30.4022	-39.5585	-23.2944	-33.6662	-40.1594	-39.0932	-33.586	-55.0926	-31.5973	-25.9748
	0.71	-25.0002	-86.4083	-17.5605	-24.6012	-30.4068	-39.5718	-23.3592	-33.8179	-40.2532	-39.0765	-33.6151	-55.1517	-31.7325	-26.0612
	0.711	-25.0464	-86.5842	-17.7315	-24.5848	-30.4188	-39.5919	-23.4334	-33.9234	-40.3483	-39.0797	-33.5898	-55.2496	-31.8781	-26.1689
	0.712	-25.1049	-86.7935	-17.8957	-24.5417	-30.4806	-39.5906	-23.5094	-34.007	-40.4352	-39.0923	-33.5847	-55.3579	-31.9899	-26.2762
	0.714	-25.199	-87.0248	-17.9679	-24.5427	-30.5649	-39.562	-23.4953	-34.0696	-40.5143	-39.1757	-33.6578	-55.4753	-32.0824	-26.3625
	0.715	-25.3082	-87.2601	-17.9989	-24.6699	-30.625	-39.5412	-23.4395	-34.0988	-40.5598	-39.315	-33.7609	-55.5951	-32.1787	-26.4403
	0.716	-25.389	-87.4831	-18.0645	-24.8494	-30.6643	-39.6799	-23.4227	-34.1132	-40.5867	-39.4724	-33.8554	-55.665	-32.3002	-26.5071
	0.718	-25.4393	-87.6984	-18.1777	-24.9553	-30.7117	-39.8856	-23.477	-34.1283	-40.6319	-39.6376	-33.9448	-55.7007	-32.4338	-26.5669
	0.719	-25.4766	-87.8705	-18.2997	-25.0102	-30.8189	-40.0299	-23.5509	-34.1427	-40.6894	-39.8046	-34.0331	-55.7258	-32.5231	-26.6624
	0.72	-25.498	-87.9799	-18.3556	-25.0363	-30.9492	-40.1062	-23.686	-34.1536	-40.7391	-39.9615	-34.1346	-55.844	-32.5713	-26.8102
	0.722	-25.5063	-88.061	-18.3629	-25.0252	-31.0561	-40.1614	-23.8451	-34.1585	-40.7691	-40.0967	-34.2424	-56.0286	-32.6081	-26.9818
	0.723	-25.5719	-88.1231	-18.4128	-25.0046	-31.1414	-40.1817	-23.9506	-34.166	-40.7913	-40.2141	-34.3109	-56.1875	-32.6235	-27.0321
	0.724	-25.6977	-88.1656	-18.5077	-25.02	-31.2391	-40.1874	-23.9692	-34.2004	-40.8415	-40.3072	-34.34	-56.3096	-32.6276	-26.9841
	0.726	-25.789	-88.233	-18.6051	-25.0507	-31.3565	-40.2012	-23.9644	-34.2525	-40.9078	-40.4002	-34.3772	-56.4186	-32.6827	-26.9431
	0.727	-25.7828	-88.3464	-18.6928	-25.1079	-31.4787	-40.2265	-23.9554	-34.3279	-40.9542	-40.5083	-34.4733	-56.4745	-32.7925	-26.9158
	0.728	-25.7219	-88.4826	-18.7765	-25.1888	-31.5369	-40.2542	-23.9448	-34.4231	-40.9567	-40.6214	-34.5908	-56.4927	-32.908	-26.8956
	0.73	-25.7538	-88.5645	-18.8122	-25.2671	-31.5546	-40.3043	-23.9517	-34.5096	-40.9427	-40.6536	-34.6842	-56.555	-32.9586	-27.0291
	0.731	-25.8983	-88.5943	-18.7963	-25.292	-31.583	-40.3642	-23.9764	-34.5637	-41.0192	-40.6194	-34.7564	-56.6748	-32.9783	-27.2818
	0.732	-26.0486	-88.6554	-18.7925	-25.2963	-31.6478	-40.4729	-24.0166	-34.5996	-41.14	-40.5936	-34.8231	-56.8014	-33.0679	-27.4382
	0.734	-26.1033	-88.7749	-18.8453	-25.3018	-31.7284	-40.6381	-24.0871	-34.6431	-41.209	-40.6187	-34.8716	-56.829	-33.1931	-27.4328
	0.735	-26.092	-88.922	-18.9265	-25.3075	-31.8534	-40.8092	-24.1665	-34.6907	-41.2009	-40.6615	-34.913	-56.8004	-33.2851	-27.3791
	0.736	-26.0798	-89.0685	-19.0867	-25.3407	-31.9852	-40.8236	-24.2146	-34.7152	-41.1685	-40.7088	-34.9962	-56.7885	-33.3197	-27.4352
	0.738	-26.0666	-89.212	-19.3115	-25.4067	-32.0928	-40.7735	-24.2385	-34.6988	-41.1503	-40.7602	-35.0935	-56.7953	-33.3347	-27.5613
	0.739	-26.0855	-89.3173	-19.5285	-25.4787	-32.189	-40.7629	-24.2756	-34.6658	-41.1393	-40.8273	-35.1644	-56.8131	-33.3107	-27.6622
	0.74	-26.1896	-89.3777	-19.715	-25.502	-32.2825	-40.7988	-24.3336	-34.7141	-41.1487	-40.9419	-35.2007	-56.897	-33.2671	-27.7296
	0.742	-26.3414	-89.4266	-19.8923	-25.5078	-32.3116	-40.8446	-24.3965	-34.8158	-41.1864	-41.072	-35.2301	-57.016	-33.2846	-27.7826
	0.743	-26.412	-89.5375	-20.0242	-25.5275	-32.3161	-40.8515	-24.4051	-34.9029	-41.2462	-41.1928	-35.2845	-57.0747	-33.4057	-27.9354
	0.744	-26.4067	-89.7078	-20.1133	-25.5613	-32.3436	-40.8441	-24.3953	-34.9608	-41.3578	-41.294	-35.3465	-57.0576	-33.5603	-28.1579
	0.746	-26.401	-89.871	-20.2216	-25.608	-32.4078	-40.8487	-24.3943	-35.0153	-41.5041	-41.3746	-35.3976	-57.0322	-33.6697	-28.3069
	0.747	-26.4163	-89.9954	-20.3459	-25.6712	-32.483	-40.8663	-24.4061	-35.0776	-41.6138	-41.4318	-35.4394	-57.162	-33.7582	-28.3465
	0.748	-26.4415	-90.0987	-20.4716	-25.7384	-32.5954	-40.8906	-24.4211	-35.1411	-41.6715	-41.4823	-35.4793	-57.3707	-33.8516	-28.3498
	0.75	-26.5015	-90.1545	-20.6248	-25.7941	-32.7333	-40.9465	-24.4672	-35.1885	-41.6977	-41.5858	-35.487	-57.511	-33.9475	-28.3676
	0.751	-26.5911	-90.1683	-20.7949	-25.8518	-32.8231	-41.0139	-24.5343	-35.2242	-41.6923	-41.7061	-35.4853	-57.5671	-34.043	-28.3934
	0.752	-26.6635	-90.2249	-20.8874	-25.9108	-32.8294	-41.0551	-24.5936	-35.2477	-41.6707	-41.7817	-35.5304	-57.5953	-34.1279	-28.4452
	0.754	-26.6979	-90.4045	-20.8996	-25.947	-32.8025	-41.0692	-24.6397	-35.2426	-41.7062	-41.7986	-35.6275	-57.6556	-34.2118	-28.5236
	0.755	-26.716	-90.6455	-20.9191	-25.9771	-32.847	-41.0925	-24.6827	-35.2294	-41.7941	-41.8062	-35.7351	-57.7353	-34.2555	-28.6052
	0.756	-26.8004	-90.7761	-21.0063	-26.0089	-32.9437	-41.1811	-24.6911	-35.3051	-41.8773	-41.9078	-35.8472	-57.7886	-34.241	-28.6595
	0.758	-26.9493	-90.8167	-21.1237	-26.0387	-33.0512	-41.2916	-24.666	-35.4249	-41.9256	-42.0391	-35.9605	-57.7942	-34.218	-28.6984
	0.759	-27.0827	-90.8611	-21.1572	-26.0367	-33.1546	-41.3795	-24.6378	-35.5386	-41.9547	-42.1438	-36.0616	-57.7835	-34.2293	-28.73
	0.76	-27.1132	-90.9262	-21.1315	-25.9744	-33.2541	-41.4465	-24.6861	-35.6386	-42.059	-42.2105	-36.1343	-57.8285	-34.2518	-28.7565
	0.762	-27.0906	-90.998	-21.1361	-25.8997	-33.2824	-41.514	-24.755	-35.7249	-42.2153	-42.2748	-36.2347	-57.9082	-34.318	-28.7984
	0.763	-27.0498	-91.1037	-21.2033	-25.9052	-33.2709	-41.581	-24.7984	-35.7396	-42.3219	-42.3379	-36.4038	-58.0343	-34.4017	-28.8839
	0.764	-26.9975	-91.2278	-21.305	-25.9357	-33.2657	-41.6486	-24.81	-35.7232	-42.3453	-42.4036	-36.5868	-58.2185	-34.466	-28.9883
	0.766	-27.0349	-91.359	-21.4601	-25.9644	-33.2682	-41.7261	-24.8179	-35.7654	-42.3355	-42.4825	-36.6529	-58.4201	-34.5003	-29.1267
	0.767	-27.1974	-91.4962	-21.6367	-26.0032	-33.2838	-41.8066	-24.8487	-35.8542	-42.336	-42.5858	-36.6681	-58.5048	-34.5266	-29.2735
	0.768	-27.3882	-91.6405	-21.7631	-26.0479	-33.3661	-41.8415	-24.8879	-35.9444	-42.3435	-42.6993	-36.6915	-58.5336	-34.5819	-29.4099
	0.769	-27.4539	-91.8103	-21.8394	-26.1197	-33.48	-41.8001	-24.9195	-36.0084	-42.3451	-42.8066	-36.743	-58.5634	-34.664	-29.5592
	0.771	-27.4541	-91.992	-21.9053	-26.2082	-33.5572	-41.734	-24.9417	-36.0533	-42.3377	-42.9102	-36.8049	-58.5987	-34.7423	-29.7121
	0.772	-27.4588	-92.1559	-21.998	-26.2814	-33.5973	-41.7243	-24.9784	-36.1364	-42.3279	-43.0063	-36.8342	-58.6433	-34.8354	-29.7448
	0.773	-27.4697	-92.299	-22.1077	-26.3153	-33.6281	-41.7404	-25.1369	-36.2647	-42.3261	-43.0928	-36.8448	-58.7754	-34.9421	-29.6889
	0.775	-27.497	-92.4302	-22.2308	-26.3339	-33.6773	-41.7601	-25.3405	-36.3947	-42.3294	-43.1786	-36.8905	-58.975	-35.0325	-29.6151
	0.776	-27.576	-92.5096	-22.3555	-26.3985	-33.7351	-41.7844	-25.4389	-36.4884	-42.3539	-43.2481	-36.9779	-59.1076	-35.1088	-29.5507
	0.777	-27.6923	-92.5375	-22.4666	-26.497	-33.7989	-41.8092	-25.4431	-36.5587	-42.4111	-43.3079	-37.073	-59.131	-35.1831	-29.4931
	0.779	-27.8142	-92.5833	-22.5709	-26.597	-33.8659	-41.8856	-25.4339	-36.6156	-42.4783	-43.374	-37.1174	-59.1133	-35.2603	-29.5389
	0.78	-27.9431	-92.6653	-22.6773	-26.6767	-33.9429	-41.9894	-25.4526	-36.6527	-42.6018	-43.4432	-37.1389	-59.1439	-35.342	-29.699
	0.781	-28.0291	-92.7645	-22.7896	-26.7482	-34.0627	-42.0647	-25.481	-36.6891	-42.7691	-43.5028	-37.2056	-59.2104	-35.4147	-29.8503
	0.783	-27.9949	-92.853	-22.8997	-26.8048	-34.1993	-42.0885	-25.4769	-36.7327	-42.877	-43.563	-37.2983	-59.3158	-35.4652	-29.9284
	0.784	-27.8861	-92.9313	-22.9742	-26.8542	-34.2485	-42.1182	-25.4463	-36.7784	-42.871	-43.626	-37.3977	-59.4532	-35.5118	-29.9631
	0.785	-27.8547	-93.0363	-22.9972	-26.8858	-34.2181	-42.2448	-25.4273	-36.8057	-42.8219	-43.6514	-37.4832	-59.5664	-35.5853	-30.0669
	0.787	-27.9013	-93.1888	-23.0137	-26.8677	-34.185	-42.4096	-25.4535	-36.8192	-42.8207	-43.6272	-37.5618	-59.5845	-35.6721	-30.2419
	0.788	-27.9716	-93.361	-23.0932	-26.8323	-34.2017	-42.4831	-25.4943	-36.868	-42.8478	-43.5893	-37.5556	-59.5485	-35.735	-30.3831
	0.789	-28.0844	-93.517	-23.2169	-26.8859	-34.2361	-42.4781	-25.5254	-36.9619	-42.8837	-43.6445	-37.5117	-59.5756	-35.7701	-30.4111
	0.791	-28.2241	-93.6585	-23.3779	-26.984	-34.3869	-42.451	-25.5538	-37.0705	-42.9281	-43.7478	-37.5122	-59.6626	-35.7959	-30.377
	0.792	-28.3418	-93.7643	-23.5778	-27.0564	-34.6207	-42.4045	-25.6064	-37.1557	-42.974	-43.8737	-37.6205	-59.7506	-35.7978	-30.3659
	0.793	-28.4326	-93.8065	-23.7599	-27.0813	-34.8256	-42.3506	-25.6898	-37.2241	-43.0414	-43.999	-37.7646	-59.8049	-35.7877	-30.3751
	0.795	-28.4972	-93.82	-23.8667	-27.0924	-34.892	-42.3795	-25.7829	-37.2759	-43.132	-44.1192	-37.8566	-59.842	-35.793	-30.3882
	0.796	-28.5253	-93.8516	-23.9304	-27.1534	-34.912	-42.4633	-25.8536	-37.3156	-43.2109	-44.1964	-37.9135	-59.8652	-35.8136	-30.4084
	0.797	-28.5358	-93.906	-23.9991	-27.2328	-34.9587	-42.5251	-25.9129	-37.3563	-43.2668	-44.2552	-37.9495	-59.8759	-35.8412	-30.4322
	0.799	-28.5317	-93.9844	-24.0656	-27.2702	-35.0362	-42.5208	-25.96	-37.4	-43.3207	-44.3036	-37.9531	-59.9166	-35.8834	-30.4838
	0.8	-28.5178	-94.0979	-24.1404	-27.2403	-35.0985	-42.4935	-26.0071	-37.4452	-43.3926	-44.3435	-37.9493	-59.9867	-35.9315	-30.5583
	0.801	-28.5082	-94.2281	-24.2297	-27.1922	-35.0721	-42.6304	-26.0559	-37.5251	-43.4749	-44.4071	-37.9974	-60.0666	-35.9857	-30.6682
	0.803	-28.5035	-94.3528	-24.3227	-27.189	-34.994	-42.8456	-26.041	-37.6298	-43.4995	-44.4983	-38.0641	-60.1429	-36.0398	-30.8169
	0.804	-28.5046	-94.4693	-24.383	-27.207	-34.9511	-42.9898	-25.9984	-37.7184	-43.4518	-44.6087	-38.1636	-60.2157	-36.1038	-30.9704
	0.805	-28.5229	-94.5677	-24.4188	-27.2316	-34.9412	-43.0124	-25.9903	-37.7512	-43.4187	-44.7233	-38.3121	-60.3326	-36.1734	-31.0203
	0.807	-28.5513	-94.7064	-24.4615	-27.2667	-34.9507	-42.9949	-26.0279	-37.7574	-43.4541	-44.8376	-38.4719	-60.477	-36.2451	-31.0065
	0.808	-28.63	-94.8817	-24.5096	-27.3043	-35.0102	-42.9761	-26.0773	-37.7069	-43.53	-44.9468	-38.4999	-60.5849	-36.2982	-31.0367
	0.809	-28.7515	-94.9946	-24.5577	-27.363	-35.0974	-42.9573	-26.1007	-37.6173	-43.5885	-45.046	-38.4858	-60.6133	-36.3414	-31.119
	0.811	-28.8588	-95.0295	-24.6254	-27.4274	-35.1666	-42.9588	-26.1152	-37.5889	-43.6281	-45.1376	-38.4899	-60.6099	-36.4026	-31.2104
	0.812	-28.9145	-95.0408	-24.7086	-27.4889	-35.2181	-42.9755	-26.1538	-37.6838	-43.6501	-45.2086	-38.5102	-60.6212	-36.481	-31.3098
	0.813	-28.9438	-95.0785	-24.7607	-27.5323	-35.282	-43.0268	-26.211	-37.8322	-43.6425	-45.273	-38.5308	-60.6448	-36.5701	-31.4159
	0.815	-28.9393	-95.1337	-24.7585	-27.5724	-35.39	-43.1247	-26.2519	-37.9463	-43.6327	-45.2944	-38.5309	-60.6991	-36.6461	-31.5113
	0.816	-28.9072	-95.2004	-24.7593	-27.6114	-35.5191	-43.2338	-26.2262	-38.0359	-43.7068	-45.2865	-38.5253	-60.8043	-36.7165	-31.5848
	0.817	-28.8842	-95.279	-24.8765	-27.6498	-35.6014	-43.305	-26.1754	-38.0983	-43.8468	-45.2777	-38.5804	-60.9279	-36.801	-31.6554
	0.819	-28.8976	-95.362	-25.055	-27.697	-35.6433	-43.3531	-26.1961	-38.13	-43.9294	-45.2832	-38.6877	-61.0442	-36.8893	-31.7302
	0.82	-28.929	-95.5208	-25.2108	-27.7507	-35.6871	-43.3896	-26.2683	-38.1516	-43.9314	-45.297	-38.8136	-61.1571	-36.9899	-31.8056
	0.821	-28.9972	-95.7254	-25.348	-27.81	-35.7495	-43.4098	-26.3345	-38.1676	-43.9101	-45.3424	-38.9419	-61.2614	-37.0956	-31.8042
	0.823	-29.0868	-95.8919	-25.4788	-27.8699	-35.8197	-43.4226	-26.3981	-38.1814	-43.9019	-45.4192	-39.0701	-61.3277	-37.199	-31.7432
	0.824	-29.1483	-95.9957	-25.5977	-27.9288	-35.8753	-43.4143	-26.4635	-38.2125	-43.9027	-45.5022	-39.1492	-61.3755	-37.2385	-31.7114
	0.825	-29.1636	-96.0865	-25.7067	-27.9934	-35.9177	-43.3958	-26.5231	-38.265	-43.9361	-45.5951	-39.182	-61.4497	-37.2234	-31.7612
	0.827	-29.148	-96.2484	-25.8149	-28.0538	-35.9529	-43.4418	-26.5757	-38.3337	-44.0181	-45.6947	-39.2087	-61.5499	-37.2352	-31.8498
	0.828	-29.1576	-96.4685	-25.9273	-28.1106	-35.9856	-43.5572	-26.6256	-38.4259	-44.1152	-45.7582	-39.24	-61.6088	-37.3015	-31.9937
	0.829	-29.1996	-96.6331	-26.0446	-28.1684	-36.0183	-43.6796	-26.6632	-38.5299	-44.1807	-45.7857	-39.2724	-61.5856	-37.386	-32.1898
	0.831	-29.234	-96.6868	-26.0969	-28.2156	-36.06	-43.7287	-26.6956	-38.5926	-44.2231	-45.8123	-39.3294	-61.5284	-37.4316	-32.3496
	0.832	-29.2349	-96.6968	-26.0732	-28.156	-36.1061	-43.7438	-26.7396	-38.6105	-44.2623	-45.9011	-39.4001	-61.5415	-37.4533	-32.4129
	0.833	-29.2134	-96.6939	-26.0455	-28.0437	-36.1626	-43.7745	-26.808	-38.6404	-44.2988	-46.0254	-39.4749	-61.6125	-37.489	-32.4212
	0.835	-29.2411	-96.681	-26.1181	-27.9855	-36.2482	-43.8191	-26.8844	-38.721	-44.3352	-46.1424	-39.5423	-61.6872	-37.5408	-32.4165
	0.836	-29.3246	-96.7293	-26.2873	-27.9856	-36.3448	-43.8625	-26.9003	-38.8317	-44.3928	-46.2375	-39.6165	-61.7648	-37.5958	-32.3962
	0.837	-29.4046	-96.8483	-26.4088	-28.0012	-36.4433	-43.8834	-26.8878	-38.9677	-44.4654	-46.3292	-39.7051	-61.8422	-37.638	-32.3987
	0.839	-29.4648	-96.9707	-26.4448	-28.0411	-36.5325	-43.8939	-26.9033	-39.1163	-44.498	-46.4317	-39.7981	-61.8972	-37.6734	-32.4763
	0.84	-29.5147	-97.0811	-26.4429	-28.0926	-36.6105	-43.9527	-26.9515	-39.1995	-44.4744	-46.5385	-39.903	-61.935	-37.7422	-32.5999
	0.841	-29.5871	-97.1841	-26.4836	-28.1232	-36.6745	-44.0369	-27.0154	-39.1724	-44.4544	-46.6235	-40.0084	-61.9828	-37.837	-32.68
	0.843	-29.6785	-97.2821	-26.5663	-28.1211	-36.7365	-44.1117	-27.0806	-39.0995	-44.5489	-46.7238	-40.0704	-62.0359	-37.9247	-32.7162
	0.844	-29.732	-97.3719	-26.6373	-28.1086	-36.8048	-44.1627	-27.1453	-39.1138	-44.7074	-46.8391	-40.0512	-62.0919	-37.9757	-32.7573
	0.845	-29.722	-97.4428	-26.6805	-28.1527	-36.8753	-44.2061	-27.1558	-39.1961	-44.7893	-46.878	-40.005	-62.1451	-38.0101	-32.8146
	0.847	-29.6943	-97.4772	-26.7098	-28.2312	-36.9032	-44.2869	-27.116	-39.2722	-44.7979	-46.8736	-40.028	-62.1965	-38.0511	-32.8778
	0.848	-29.7322	-97.4934	-26.8339	-28.2779	-36.8894	-44.3868	-27.0709	-39.3395	-44.8167	-46.8779	-40.0819	-62.2785	-38.0945	-32.9971
	0.849	-29.8235	-97.521	-27.0524	-28.2523	-36.8856	-44.4528	-27.1015	-39.4031	-44.9099	-46.8974	-40.0953	-62.3807	-38.1478	-33.1682
	0.851	-29.8806	-97.5572	-27.229	-28.206	-36.9506	-44.4735	-27.1622	-39.4207	-45.0398	-46.9319	-40.0683	-62.4766	-38.2322	-33.2874
	0.852	-29.8893	-97.6264	-27.2844	-28.246	-37.0603	-44.4804	-27.2603	-39.4056	-45.1133	-47.012	-40.0415	-62.5601	-38.3291	-33.2733
	0.853	-29.8696	-97.7367	-27.2738	-28.3254	-37.1495	-44.4921	-27.3903	-39.4275	-45.1223	-47.1119	-40.1221	-62.6407	-38.396	-33.1918
	0.855	-29.8272	-97.8491	-27.2907	-28.3785	-37.2201	-44.506	-27.5139	-39.5034	-45.1302	-47.2336	-40.2499	-62.7157	-38.4377	-33.1844
	0.856	-29.7772	-97.9241	-27.3341	-28.3948	-37.2888	-44.503	-27.5731	-39.5981	-45.1364	-47.3581	-40.3499	-62.785	-38.4756	-33.2394
	0.857	-29.8015	-97.9739	-27.417	-28.4029	-37.3591	-44.4802	-27.6087	-39.6874	-45.1433	-47.4683	-40.411	-62.8359	-38.5202	-33.3012
	0.859	-29.8863	-98.0347	-27.5598	-28.4757	-37.4305	-44.458	-27.5603	-39.773	-45.1542	-47.5294	-40.4614	-62.8659	-38.5676	-33.402
	0.86	-30.0154	-98.1103	-27.721	-28.5767	-37.4461	-44.4804	-27.4373	-39.8385	-45.1682	-47.5734	-40.5653	-62.8938	-38.62	-33.5303
	0.861	-30.2074	-98.2174	-27.7887	-28.6404	-37.4043	-44.5237	-27.3241	-39.8752	-45.206	-47.6114	-40.6926	-62.9448	-38.6736	-33.6167
	0.863	-30.4116	-98.3853	-27.7796	-28.6566	-37.3836	-44.5959	-27.3154	-39.9013	-45.2731	-47.6463	-40.7386	-63.0104	-38.7522	-33.6545
	0.864	-30.5223	-98.5833	-27.819	-28.66	-37.4643	-44.688	-27.3442	-39.9305	-45.3431	-47.7164	-40.6964	-63.1217	-38.8606	-33.6898
	0.865	-30.5665	-98.7094	-27.9314	-28.6669	-37.5996	-44.7666	-27.3995	-39.9622	-45.399	-47.8079	-40.658	-63.2838	-38.986	-33.7473
	0.867	-30.596	-98.7595	-28.0637	-28.675	-37.6863	-44.7881	-27.4718	-40.0022	-45.4434	-47.8879	-40.6925	-63.4553	-39.0706	-33.8144
	0.868	-30.6073	-98.8093	-28.1224	-28.696	-37.7304	-44.7858	-27.5357	-40.0521	-45.4805	-47.9637	-40.7516	-63.5788	-39.1366	-33.8597
	0.869	-30.6206	-98.877	-28.1277	-28.7233	-37.767	-44.8091	-27.5715	-40.1018	-45.5078	-48.0348	-40.7833	-63.6728	-39.163	-33.8872
	0.871	-30.6784	-98.9515	-28.1569	-28.7456	-37.7927	-44.8548	-27.5971	-40.1215	-45.5366	-48.0881	-40.8001	-63.7003	-39.1569	-33.923
	0.872	-30.7643	-99.0643	-28.2099	-28.7572	-37.8121	-44.9081	-27.6209	-40.1225	-45.5699	-48.1197	-40.869	-63.6726	-39.147	-33.9795
	0.873	-30.8095	-99.2024	-28.2826	-28.7659	-37.8614	-44.9689	-27.6412	-40.1574	-45.6093	-48.1407	-40.984	-63.6634	-39.1448	-34.0444
	0.875	-30.807	-99.3148	-28.371	-28.8103	-37.9343	-45.0334	-27.6592	-40.2319	-45.6607	-48.1453	-41.1109	-63.7029	-39.1475	-34.1416
	0.876	-30.8028	-99.403	-28.4631	-28.8908	-38.0076	-45.0712	-27.6746	-40.3234	-45.7206	-48.1379	-41.1656	-63.7585	-39.1651	-34.2567
	0.877	-30.8238	-99.4865	-28.5409	-28.968	-38.0908	-45.0834	-27.6878	-40.4012	-45.735	-48.2101	-41.1654	-63.7794	-39.2009	-34.354
	0.879	-30.859	-99.5205	-28.5956	-29.008	-38.181	-45.0993	-27.6876	-40.4559	-45.6866	-48.3847	-41.2311	-63.7717	-39.2643	-34.4161
	0.88	-30.885	-99.5174	-28.649	-29.0259	-38.2604	-45.1379	-27.681	-40.5142	-45.6324	-48.5683	-41.3885	-63.7501	-39.39	-34.4662
	0.881	-30.8955	-99.5417	-28.7006	-29.0188	-38.327	-45.1872	-27.7311	-40.5847	-45.649	-48.6146	-41.5669	-63.7085	-39.5493	-34.5121
	0.883	-30.9117	-99.6662	-28.7428	-28.9929	-38.3817	-45.2495	-27.8235	-40.6628	-45.7148	-48.5749	-41.6645	-63.6898	-39.6674	-34.5501
	0.884	-30.9418	-99.8662	-28.7655	-28.9666	-38.4148	-45.315	-27.9175	-40.7257	-45.8204	-48.6223	-41.7099	-63.7862	-39.7479	-34.601
	0.885	-30.9889	-99.9921	-28.7688	-28.9422	-38.4382	-45.3466	-27.9957	-40.7735	-45.9688	-48.768	-41.749	-63.9726	-39.8104	-34.6854
	0.887	-31.0804	-100.016	-28.7988	-28.9212	-38.4505	-45.3336	-28.0676	-40.8244	-46.0987	-48.9179	-41.7739	-64.1528	-39.8272	-34.7904
	0.888	-31.2094	-100.029	-28.8776	-28.9591	-38.4531	-45.3124	-28.1072	-40.8821	-46.1295	-48.9672	-41.7862	-64.3251	-39.8182	-34.8479
	0.889	-31.3306	-100.052	-28.9745	-29.0351	-38.4543	-45.3375	-28.1225	-40.9426	-46.1018	-48.9592	-41.7461	-64.4527	-39.8278	-34.855
	0.891	-31.4433	-100.081	-29.0687	-29.1007	-38.4593	-45.3874	-28.1273	-40.9627	-46.0823	-48.9135	-41.6741	-64.4538	-39.8524	-34.8641
	0.892	-31.5463	-100.127	-29.1603	-29.1737	-38.4662	-45.4282	-28.1188	-40.9398	-46.0708	-48.8176	-41.6922	-64.3712	-39.8881	-34.8825
	0.893	-31.5505	-100.192	-29.2842	-29.2555	-38.5179	-45.4555	-28.1053	-40.9625	-46.0797	-48.7319	-41.828	-64.3723	-39.9308	-34.9057
	0.895	-31.4566	-100.259	-29.4566	-29.331	-38.6108	-45.4743	-28.1347	-41.0511	-46.1578	-48.7857	-41.9897	-64.4618	-39.9722	-34.9219
	0.896	-31.4144	-100.334	-29.6238	-29.3986	-38.7092	-45.4822	-28.2093	-41.1524	-46.2749	-48.9154	-42.0181	-64.5452	-40.0371	-34.9314
	0.897	-31.4665	-100.41	-29.6967	-29.4486	-38.838	-45.4851	-28.2924	-41.2287	-46.3325	-49.0344	-41.9697	-64.5989	-40.117	-34.9415
	0.899	-31.56	-100.481	-29.6852	-29.4614	-38.9823	-45.5262	-28.3309	-41.286	-46.3321	-49.1597	-41.9537	-64.6414	-40.1989	-34.9583
	0.9	-31.6243	-100.551	-29.7001	-29.4614	-39.0779	-45.5958	-28.3487	-41.3353	-46.3302	-49.2881	-41.9815	-64.7097	-40.2834	-34.9805
	0.901	-31.6578	-100.621	-29.7596	-29.5007	-39.116	-45.6647	-28.3506	-41.3728	-46.3575	-49.36	-42.0239	-64.7959	-40.3672	-35.0083
	0.903	-31.714	-100.685	-29.8427	-29.5612	-39.1381	-45.7288	-28.3412	-41.4117	-46.4077	-49.4026	-42.0713	-64.903	-40.4142	-35.0434
	0.904	-31.7918	-100.746	-29.9773	-29.5848	-39.1779	-45.7914	-28.339	-41.475	-46.4497	-49.442	-42.1214	-65.0286	-40.441	-35.0972
	0.905	-31.8535	-100.859	-30.158	-29.5644	-39.2338	-45.8401	-28.3639	-41.557	-46.4798	-49.4781	-42.1673	-65.1355	-40.446	-35.2319
	0.907	-31.884	-101.018	-30.3164	-29.5359	-39.2864	-45.8764	-28.3984	-41.6112	-46.4979	-49.5121	-42.2046	-65.181	-40.4237	-35.4227
	0.908	-31.8977	-101.134	-30.4386	-29.5552	-39.3385	-45.9215	-28.4412	-41.6301	-46.4901	-49.5356	-42.2452	-65.1878	-40.4025	-35.5617
	0.909	-31.8861	-101.171	-30.5346	-29.5984	-39.3928	-45.9877	-28.4928	-41.6437	-46.4659	-49.5548	-42.2924	-65.1766	-40.4339	-35.6315
	0.911	-31.8499	-101.172	-30.5554	-29.6544	-39.4041	-46.0622	-28.556	-41.6687	-46.5369	-49.5803	-42.3412	-65.1466	-40.489	-35.6649
	0.912	-31.838	-101.262	-30.5144	-29.7233	-39.3743	-46.1162	-28.6444	-41.701	-46.7212	-49.6208	-42.4412	-65.1332	-40.5295	-35.6635
	0.913	-31.8837	-101.441	-30.5532	-29.7892	-39.3452	-46.1547	-28.7412	-41.7517	-46.8546	-49.6665	-42.5707	-65.1666	-40.5567	-35.6421
	0.915	-31.9596	-101.578	-30.6953	-29.8028	-39.3328	-46.1942	-28.7512	-41.8183	-46.8745	-49.7241	-42.6653	-65.2251	-40.5869	-35.7152
	0.916	-31.9981	-101.617	-30.8432	-29.7926	-39.3305	-46.2335	-28.7016	-41.8698	-46.8344	-49.7873	-42.6871	-65.3522	-40.6239	-35.8887
	0.917	-32.0022	-101.62	-30.91	-29.7941	-39.3278	-46.2696	-28.6499	-41.8855	-46.8124	-49.8882	-42.6824	-65.529	-40.6627	-36.0462
	0.919	-32.0015	-101.718	-30.919	-29.8058	-39.325	-46.2739	-28.6209	-41.882	-46.8099	-50.0261	-42.6568	-65.6808	-40.692	-36.0962
	0.92	-31.9944	-101.888	-30.944	-29.8292	-39.3674	-46.261	-28.5993	-41.9011	-46.8216	-50.1702	-42.6219	-65.7806	-40.7154	-36.0831
	0.921	-31.9835	-102.001	-30.9893	-29.8645	-39.4747	-46.2592	-28.6212	-41.95	-46.8601	-50.2712	-42.6557	-65.8459	-40.7483	-36.0728
	0.923	-31.9863	-102.032	-31.0526	-29.9033	-39.604	-46.2692	-28.6752	-42.003	-46.9117	-50.3519	-42.7888	-65.8522	-40.7879	-36.0653
	0.924	-32.0014	-102.044	-31.1364	-29.9571	-39.7225	-46.2898	-28.7281	-42.1225	-46.9493	-50.4103	-42.9552	-65.8204	-40.831	-36.0707
	0.925	-32.038	-102.085	-31.2279	-30.0125	-39.8337	-46.3586	-28.7426	-42.3064	-46.9717	-50.4426	-43.0228	-65.8622	-40.9192	-36.133
	0.927	-32.108	-102.144	-31.3195	-30.0585	-39.9032	-46.4569	-28.7403	-42.4656	-47.0184	-50.4634	-43.0468	-65.9899	-41.0314	-36.2301
	0.928	-32.1914	-102.213	-31.418	-30.0957	-39.9158	-46.525	-28.766	-42.5511	-47.1125	-50.4928	-43.0974	-66.1263	-41.1276	-36.3036
	0.929	-32.2274	-102.297	-31.5069	-30.1295	-39.9093	-46.5589	-28.8144	-42.5986	-47.2295	-50.5283	-43.1809	-66.1869	-41.1872	-36.3502
	0.931	-32.2304	-102.388	-31.547	-30.1371	-39.9012	-46.5827	-28.8606	-42.6441	-47.3077	-50.5773	-43.2704	-66.2034	-41.2401	-36.3889
	0.932	-32.2734	-102.488	-31.5339	-30.1214	-39.8921	-46.615	-28.8819	-42.6799	-47.3491	-50.6364	-43.3339	-66.2467	-41.3166	-36.4147
	0.933	-32.3856	-102.589	-31.5194	-30.1193	-39.896	-46.6546	-28.8929	-42.7243	-47.4212	-50.7069	-43.3777	-66.329	-41.4052	-36.4325
	0.935	-32.5201	-102.653	-31.503	-30.1427	-39.9186	-46.7119	-28.9512	-42.7886	-47.5283	-50.8052	-43.4243	-66.4147	-41.4677	-36.4587
	0.936	-32.6021	-102.651	-31.4944	-30.1816	-39.9501	-46.8012	-29.0482	-42.8643	-47.6212	-50.9169	-43.4721	-66.5069	-41.4997	-36.4984
	0.937	-32.628	-102.635	-31.5583	-30.227	-39.9774	-46.9038	-29.1366	-42.943	-47.634	-51.0004	-43.5151	-66.6103	-41.5459	-36.5495
	0.939	-32.6602	-102.661	-31.7128	-30.2749	-40.0009	-46.9369	-29.1661	-43.0253	-47.5922	-51.0602	-43.5472	-66.6701	-41.6399	-36.6219
	0.94	-32.7015	-102.727	-31.8712	-30.2918	-39.9946	-46.9213	-29.1711	-43.1258	-47.552	-51.1206	-43.5733	-66.6642	-41.7572	-36.7101
	0.941	-32.7356	-102.824	-32.0375	-30.2727	-39.9614	-46.9286	-29.2146	-43.2535	-47.5148	-51.1814	-43.569	-66.6501	-41.8039	-36.7876
	0.943	-32.7366	-102.976	-32.1982	-30.2628	-39.9594	-46.973	-29.2762	-43.3764	-47.4898	-51.2407	-43.5396	-66.6587	-41.7913	-36.8455
	0.944	-32.7107	-103.145	-32.2775	-30.3219	-40.0444	-47.024	-29.3037	-43.4226	-47.495	-51.2539	-43.5556	-66.6836	-41.7937	-36.8911
	0.945	-32.6795	-103.293	-32.2603	-30.421	-40.1705	-46.9906	-29.2886	-43.3905	-47.5174	-51.2329	-43.6312	-66.7518	-41.8391	-36.9236
	0.947	-32.6431	-103.409	-32.258	-30.4749	-40.3085	-46.9049	-29.2613	-43.3738	-47.5542	-51.2515	-43.7187	-66.8768	-41.9036	-36.947
	0.948	-32.6344	-103.481	-32.2798	-30.4822	-40.4759	-46.8638	-29.2403	-43.386	-47.6011	-51.3325	-43.7684	-66.996	-41.9652	-36.9656
	0.949	-32.6845	-103.491	-32.3227	-30.4837	-40.6401	-46.8795	-29.2223	-43.4121	-47.655	-51.4357	-43.7948	-67.0823	-42.023	-36.9779
	0.951	-32.7672	-103.52	-32.4133	-30.4983	-40.7157	-46.918	-29.2427	-43.4468	-47.713	-51.4985	-43.8572	-67.1499	-42.0874	-37.008
	0.952	-32.8185	-103.592	-32.5393	-30.5197	-40.7437	-46.9646	-29.2929	-43.489	-47.7648	-51.5383	-43.953	-67.1751	-42.153	-37.0594
	0.953	-32.8343	-103.674	-32.6693	-30.5495	-40.7856	-47.0142	-29.3558	-43.5264	-47.7979	-51.5528	-44.0307	-67.1445	-42.2107	-37.1019
	0.955	-32.8453	-103.734	-32.8139	-30.5872	-40.8318	-47.0581	-29.4421	-43.5543	-47.8143	-51.541	-44.043	-67.1155	-42.2327	-37.1175
	0.956	-32.8482	-103.77	-32.9524	-30.6158	-40.8592	-47.0937	-29.5379	-43.5759	-47.8385	-51.5495	-44.0228	-67.1324	-42.235	-37.1164
	0.957	-32.8518	-103.8	-33.0207	-30.6095	-40.8549	-47.1347	-29.5467	-43.5899	-47.8713	-51.6174	-44.0423	-67.1816	-42.3034	-37.1776
	0.959	-32.8759	-103.823	-33.0295	-30.5865	-40.8344	-47.2141	-29.4928	-43.5977	-47.9028	-51.7094	-44.0865	-67.2544	-42.4145	-37.3094
	0.96	-32.9166	-103.852	-33.0505	-30.607	-40.8654	-47.3165	-29.463	-43.6303	-47.9315	-51.789	-44.1381	-67.3588	-42.494	-37.4588
	0.961	-32.9684	-103.891	-33.0984	-30.6817	-40.9483	-47.3623	-29.5014	-43.6864	-47.9557	-51.8708	-44.2195	-67.4509	-42.5127	-37.6025
	0.963	-33.0317	-103.936	-33.1629	-30.7717	-41.0292	-47.3505	-29.5638	-43.7289	-47.9782	-51.9641	-44.3152	-67.4614	-42.508	-37.704
	0.964	-33.111	-104.033	-33.2251	-30.8342	-41.0988	-47.3363	-29.5852	-43.749	-47.9983	-52.0448	-44.3832	-67.4176	-42.5362	-37.6636
	0.965	-33.2088	-104.182	-33.282	-30.8827	-41.1567	-47.3505	-29.586	-43.7591	-48.0371	-52.1172	-44.4335	-67.4021	-42.5861	-37.5114
	0.967	-33.3067	-104.326	-33.3314	-30.9066	-41.1987	-47.3795	-29.6088	-43.7913	-48.0989	-52.1789	-44.4778	-67.4231	-42.6401	-37.4458
	0.968	-33.3317	-104.478	-33.3736	-30.8989	-41.2269	-47.4076	-29.6648	-43.847	-48.1754	-52.2351	-44.5127	-67.4668	-42.699	-37.4839
	0.969	-33.2923	-104.641	-33.4193	-30.8852	-41.2344	-47.4337	-29.731	-43.8994	-48.2917	-52.2955	-44.544	-67.5592	-42.7601	-37.5464
	0.971	-33.2501	-104.735	-33.4781	-30.9069	-41.2187	-47.4621	-29.7502	-43.9363	-48.4321	-52.3633	-44.5857	-67.683	-42.8034	-37.6576
	0.972	-33.2073	-104.758	-33.5454	-30.9449	-41.2031	-47.5076	-29.7483	-43.9647	-48.5079	-52.4352	-44.6385	-67.7838	-42.8462	-37.8081
	0.973	-33.1903	-104.81	-33.6105	-30.9634	-41.192	-47.5638	-29.7543	-44.046	-48.5034	-52.4925	-44.6817	-67.8545	-42.8915	-37.9685
	0.975	-33.2674	-104.915	-33.6673	-30.9609	-41.1836	-47.611	-29.7704	-44.1707	-48.4962	-52.5407	-44.6743	-67.9073	-42.9132	-38.1358
	0.976	-33.407	-105.033	-33.7139	-30.9552	-41.2128	-47.6481	-29.7895	-44.2806	-48.4919	-52.6086	-44.6461	-67.9278	-42.9238	-38.2792
	0.977	-33.4826	-105.106	-33.7429	-30.9631	-41.2768	-47.6738	-29.8084	-44.3559	-48.5008	-52.7141	-44.694	-67.9289	-42.9537	-38.3397
	0.979	-33.4837	-105.142	-33.7593	-30.9757	-41.3435	-47.6668	-29.827	-44.4105	-48.5448	-52.8422	-44.7863	-67.9752	-42.992	-38.347
	0.98	-33.472	-105.195	-33.818	-30.982	-41.416	-47.6383	-29.8553	-44.4131	-48.6133	-52.9045	-44.8794	-68.0618	-43.0248	-38.3116
	0.981	-33.4911	-105.281	-33.9094	-30.9814	-41.4914	-47.6547	-29.8929	-44.3799	-48.6488	-52.9034	-44.9631	-68.1296	-43.0413	-38.2337
	0.983	-33.5308	-105.385	-33.9772	-30.9883	-41.5809	-47.7265	-29.9388	-44.4058	-48.6438	-52.9148	-45.0394	-68.1353	-43.0487	-38.1796
	0.984	-33.5907	-105.474	-34.0227	-31.0362	-41.6852	-47.8077	-29.9957	-44.5345	-48.6613	-52.9496	-45.1009	-68.1111	-43.0761	-38.1989
	0.985	-33.6793	-105.548	-34.0658	-31.1118	-41.7637	-47.8648	-30.0568	-44.677	-48.7351	-52.9947	-45.1535	-68.1007	-43.1194	-38.2538
	0.987	-33.7796	-105.623	-34.0949	-31.157	-41.7827	-47.905	-30.0825	-44.6949	-48.8397	-53.0561	-45.2177	-68.1095	-43.1574	-38.2772
	0.988	-33.8411	-105.725	-34.0933	-31.1672	-41.7756	-47.9303	-30.0781	-44.5867	-48.9162	-53.129	-45.2852	-68.1383	-43.1898	-38.2628
	0.989	-33.8545	-105.864	-34.0843	-31.1751	-41.8075	-47.9372	-30.0736	-44.5205	-48.9638	-53.196	-45.3461	-68.2082	-43.2217	-38.2756
	0.991	-33.8731	-106.016	-34.1339	-31.2048	-41.8694	-47.9374	-30.083	-44.5266	-48.9838	-53.2502	-45.3746	-68.3069	-43.2485	-38.3567
	0.992	-33.9028	-106.181	-34.2604	-31.2483	-41.912	-47.9299	-30.1014	-44.5552	-48.9662	-53.287	-45.379	-68.4041	-43.2717	-38.4724
	0.993	-33.9375	-106.333	-34.3602	-31.2807	-41.9257	-47.917	-30.1723	-44.606	-48.9543	-53.2769	-45.401	-68.4918	-43.2989	-38.5734
	0.995	-33.988	-106.444	-34.4023	-31.2999	-41.9358	-47.9263	-30.2695	-44.6815	-48.9936	-53.2385	-45.4549	-68.5704	-43.331	-38.6507
	0.996	-34.0598	-106.517	-34.4341	-31.3148	-41.9717	-47.966	-30.3451	-44.7708	-49.0641	-53.2756	-45.5229	-68.6368	-43.3649	-38.7563
	0.997	-34.1219	-106.588	-34.5384	-31.3251	-42.0232	-48.0286	-30.3868	-44.8742	-49.1343	-53.3917	-45.5798	-68.7037	-43.4274	-38.9119
	0.999	-34.1622	-106.654	-34.7124	-31.3322	-42.1641	-48.1486	-30.4133	-44.9903	-49.2021	-53.5235	-45.6283	-68.7858	-43.5325	-39.0705
	1	-34.1954	-106.716	-34.8355	-31.3946	-42.3694	-48.3073	-30.4367	-45.1398	-49.2594	-53.6207	-45.6823	-68.8774	-43.6528	-39.1699
	1.001	-34.2417	-106.754	-34.8699	-31.5005	-42.5259	-48.3917	-30.4594	-45.3058	-49.2936	-53.6957	-45.7394	-68.9633	-43.7416	-39.2145
	1.003	-34.2967	-106.775	-34.8733	-31.5776	-42.5898	-48.3749	-30.4832	-45.4041	-49.3162	-53.7399	-45.7957	-69.034	-43.8079	-39.2425
	1.004	-34.3006	-106.8	-34.8557	-31.5935	-42.6125	-48.3253	-30.505	-45.4152	-49.3532	-53.7598	-45.8516	-69.0767	-43.8493	-39.2399
	1.005	-34.2332	-106.828	-34.8226	-31.5822	-42.6462	-48.3021	-30.54	-45.4151	-49.3983	-53.7836	-45.9072	-69.0654	-43.8666	-39.2138
	1.007	-34.1785	-106.856	-34.844	-31.5775	-42.6885	-48.3004	-30.6051	-45.4106	-49.4167	-53.8145	-45.904	-69.0174	-43.8923	-39.1563
	1.008	-34.1818	-106.881	-34.9403	-31.5781	-42.6935	-48.3129	-30.6819	-45.4081	-49.3936	-53.8498	-45.8349	-69.0389	-43.9306	-39.0773
	1.009	-34.2223	-106.915	-35.0304	-31.5794	-42.6447	-48.3543	-30.6728	-45.4281	-49.357	-53.9302	-45.7717	-69.1462	-43.9651	-39.0946
	1.011	-34.2173	-106.973	-35.1092	-31.5825	-42.5689	-48.4096	-30.5966	-45.4679	-49.3701	-54.0391	-45.7788	-69.2447	-43.9644	-39.2328
	1.012	-34.1521	-107.048	-35.1908	-31.5865	-42.534	-48.4609	-30.5258	-45.4746	-49.4353	-54.103	-45.8221	-69.2796	-43.9424	-39.3315
	1.013	-34.1046	-107.147	-35.2672	-31.5851	-42.5511	-48.5154	-30.5016	-45.4354	-49.4847	-54.1049	-45.8683	-69.273	-43.9629	-39.3247
	1.015	-34.1529	-107.272	-35.3321	-31.5789	-42.5681	-48.5644	-30.4984	-45.4152	-49.5069	-54.1036	-45.9203	-69.285	-44.0392	-39.2717
	1.016	-34.2738	-107.355	-35.3809	-31.5781	-42.5839	-48.5722	-30.5218	-45.4975	-49.5283	-54.1565	-45.9805	-69.3218	-44.1179	-39.2658
	1.017	-34.3742	-107.366	-35.4005	-31.5898	-42.6002	-48.5545	-30.5663	-45.6523	-49.5733	-54.2359	-46.0402	-69.3667	-44.1116	-39.3005
	1.019	-34.4426	-107.347	-35.3994	-31.6067	-42.6532	-48.5665	-30.5933	-45.6849	-49.6378	-54.3137	-46.0967	-69.4107	-44.0532	-39.3633
	1.02	-34.4791	-107.409	-35.4196	-31.5982	-42.7467	-48.6097	-30.5646	-45.5719	-49.6895	-54.3933	-46.1095	-69.4521	-44.0451	-39.4609
	1.021	-34.4567	-107.556	-35.4637	-31.5736	-42.807	-48.6409	-30.5114	-45.495	-49.7221	-54.461	-46.0951	-69.4757	-44.0909	-39.5298
	1.023	-34.3981	-107.653	-35.4854	-31.5694	-42.8042	-48.6271	-30.5415	-45.5471	-49.7484	-54.4774	-46.0892	-69.4801	-44.1636	-39.5041
	1.024	-34.3895	-107.657	-35.4638	-31.6122	-42.7732	-48.5886	-30.6283	-45.6678	-49.7499	-54.4691	-46.0951	-69.4893	-44.2536	-39.4133
	1.025	-34.4339	-107.657	-35.4293	-31.6744	-42.754	-48.6203	-30.7081	-45.7728	-49.7257	-54.4877	-46.1033	-69.5185	-44.3485	-39.3824
	1.027	-34.4839	-107.726	-35.4494	-31.684	-42.7464	-48.7083	-30.7646	-45.8634	-49.7118	-54.5469	-46.1325	-69.5593	-44.4508	-39.4228
	1.028	-34.5394	-107.843	-35.5185	-31.6583	-42.7823	-48.7795	-30.8121	-45.9369	-49.7186	-54.62	-46.1748	-69.587	-44.5554	-39.4677
	1.029	-34.5921	-107.963	-35.6231	-31.6806	-42.8922	-48.822	-30.8222	-45.9812	-49.7341	-54.642	-46.2289	-69.6008	-44.6256	-39.5014
	1.031	-34.6398	-108.075	-35.7767	-31.7688	-43.0244	-48.8537	-30.8057	-46.0132	-49.7438	-54.6379	-46.3176	-69.6206	-44.6343	-39.5295
	1.032	-34.6847	-108.184	-35.9291	-31.8676	-43.0744	-48.8927	-30.801	-46.0487	-49.748	-54.6462	-46.4206	-69.6541	-44.6191	-39.5945
	1.033	-34.7043	-108.287	-36.0103	-31.9144	-43.0488	-48.9376	-30.8248	-46.0887	-49.7629	-54.6757	-46.4971	-69.7016	-44.63	-39.6939
	1.035	-34.6849	-108.379	-36.0353	-31.9319	-43.0339	-48.9815	-30.8618	-46.1492	-49.7952	-54.718	-46.5598	-69.8083	-44.6673	-39.789
	1.036	-34.6598	-108.437	-36.0603	-31.9667	-43.0375	-49.0267	-30.8987	-46.2473	-49.8257	-54.7804	-46.624	-69.9529	-44.6952	-39.8868
	1.037	-34.6825	-108.463	-36.0873	-32.0267	-43.0552	-49.0742	-30.9349	-46.3771	-49.8187	-54.859	-46.6777	-70.0728	-44.6962	-39.9939
	1.039	-34.7455	-108.494	-36.1172	-32.0827	-43.0936	-49.1062	-30.9611	-46.4654	-49.781	-54.918	-46.7191	-70.1627	-44.6948	-40.0782
	1.04	-34.793	-108.53	-36.1523	-32.0744	-43.1462	-49.121	-30.9715	-46.479	-49.7745	-54.9476	-46.7391	-70.231	-44.7609	-40.1381
	1.041	-34.7965	-108.571	-36.1957	-32.0176	-43.1938	-49.1514	-30.9843	-46.4916	-49.8055	-54.9705	-46.74	-70.2601	-44.8858	-40.2073
	1.043	-34.7818	-108.618	-36.2309	-32.0074	-43.2329	-49.2027	-31.0167	-46.5115	-49.8483	-55.007	-46.7501	-70.2476	-44.9905	-40.3097
	1.044	-34.7974	-108.661	-36.2469	-32.0551	-43.3061	-49.2537	-31.0587	-46.5354	-49.9112	-55.0534	-46.7749	-70.2533	-45.0625	-40.4361
	1.045	-34.8593	-108.713	-36.2605	-32.1054	-43.452	-49.2846	-31.1125	-46.5725	-49.9874	-55.0945	-46.8065	-70.2938	-45.1164	-40.5099
	1.047	-34.9247	-108.79	-36.2913	-32.1108	-43.629	-49.3004	-31.1813	-46.6276	-50.0837	-55.1275	-46.8497	-70.3492	-45.1419	-40.496
	1.048	-34.9954	-108.871	-36.3358	-32.0862	-43.6531	-49.3179	-31.2452	-46.6908	-50.1994	-55.1542	-46.9024	-70.4208	-45.1456	-40.4912
	1.049	-35.0553	-108.96	-36.4164	-32.0611	-43.554	-49.336	-31.2755	-46.7808	-50.2903	-55.1679	-46.9388	-70.5102	-45.14	-40.5069
	1.051	-35.0688	-109.061	-36.5662	-32.0377	-43.5128	-49.3767	-31.2879	-46.892	-50.3302	-55.1727	-46.9501	-70.5904	-45.1249	-40.5428
	1.052	-35.0277	-109.155	-36.7165	-32.0249	-43.5581	-49.4526	-31.295	-46.966	-50.3438	-55.1975	-46.9583	-70.6553	-45.1189	-40.6199
	1.053	-34.9995	-109.231	-36.8043	-32.0316	-43.6357	-49.5348	-31.2966	-46.9863	-50.3511	-55.2436	-46.9835	-70.7159	-45.1289	-40.7326
	1.055	-34.9981	-109.315	-36.8333	-32.0532	-43.708	-49.5403	-31.2972	-46.9945	-50.3521	-55.2993	-47.0183	-70.761	-45.1444	-40.819
	1.056	-35.0151	-109.438	-36.8635	-32.1001	-43.7747	-49.4805	-31.3008	-46.9785	-50.3519	-55.3663	-47.0477	-70.7871	-45.1575	-40.8601
	1.057	-35.0683	-109.585	-36.8936	-32.1629	-43.8032	-49.4434	-31.3061	-46.9491	-50.3497	-55.4385	-47.0703	-70.802	-45.1691	-40.888
	1.059	-35.1545	-109.713	-36.9252	-32.2435	-43.795	-49.4481	-31.3019	-46.9311	-50.3462	-55.5118	-47.0887	-70.7975	-45.1988	-40.8845
	1.06	-35.2439	-109.796	-36.9656	-32.3536	-43.789	-49.4722	-31.288	-46.9267	-50.37	-55.5835	-47.1025	-70.7965	-45.2595	-40.8474
	1.061	-35.3426	-109.889	-37.0189	-32.4714	-43.8156	-49.4795	-31.2799	-46.9373	-50.4321	-55.6461	-47.1141	-70.8351	-45.3315	-40.8172
	1.063	-35.4464	-110.009	-37.1163	-32.5418	-43.8588	-49.4715	-31.3162	-46.9851	-50.4953	-55.6953	-47.16	-70.906	-45.4223	-40.7998
	1.064	-35.532	-110.141	-37.2581	-32.5793	-43.9096	-49.4805	-31.3778	-47.0559	-50.5067	-55.7384	-47.2358	-70.9595	-45.5408	-40.7989
	1.065	-35.5893	-110.275	-37.3893	-32.5755	-43.9754	-49.5149	-31.4072	-47.0972	-50.4669	-55.7954	-47.3173	-70.9882	-45.6759	-40.8459
	1.067	-35.5905	-110.392	-37.4887	-32.5295	-44.0345	-49.5638	-31.3999	-47.1016	-50.4192	-55.8675	-47.3861	-71.0239	-45.8048	-40.9352
	1.068	-35.5145	-110.488	-37.5589	-32.4861	-44.0391	-49.6252	-31.3875	-47.1257	-50.3548	-55.9521	-47.4468	-71.0861	-45.9232	-41.0026
	1.069	-35.4512	-110.546	-37.6032	-32.4762	-43.9948	-49.6932	-31.4163	-47.1994	-50.3013	-56.0392	-47.5055	-71.1622	-45.9789	-41.0356
	1.071	-35.4199	-110.6	-37.6266	-32.4819	-44.0069	-49.748	-31.4686	-47.3011	-50.3344	-56.1236	-47.5627	-71.2354	-45.9842	-41.0623
	1.072	-35.4059	-110.638	-37.6486	-32.5052	-44.0941	-49.7877	-31.5288	-47.42	-50.4569	-56.2224	-47.6223	-71.3055	-45.9714	-41.0864
	1.073	-35.3964	-110.656	-37.6675	-32.5453	-44.1692	-49.8207	-31.599	-47.565	-50.5503	-56.3317	-47.6771	-71.349	-45.926	-41.112
	1.075	-35.3921	-110.682	-37.6989	-32.5845	-44.1974	-49.8394	-31.6669	-47.693	-50.5919	-56.4037	-47.725	-71.3363	-45.8678	-41.1719
	1.076	-35.4115	-110.725	-37.7535	-32.6126	-44.1976	-49.8486	-31.6826	-47.7473	-50.621	-56.4027	-47.7559	-71.2993	-45.8689	-41.2645
	1.077	-35.4611	-110.774	-37.815	-32.636	-44.2435	-49.8703	-31.6683	-47.7543	-50.6676	-56.3734	-47.7783	-71.3285	-45.914	-41.3449
	1.079	-35.5253	-110.848	-37.8766	-32.6487	-44.3498	-49.9044	-31.6563	-47.7784	-50.7363	-56.417	-47.77	-71.4133	-45.9735	-41.3992
	1.08	-35.6157	-110.972	-37.9422	-32.6497	-44.4462	-49.9347	-31.6462	-47.823	-50.7941	-56.5067	-47.7413	-71.4819	-46.0554	-41.4299
	1.081	-35.7195	-111.094	-38.0142	-32.6497	-44.4856	-49.9495	-31.6358	-47.8672	-50.8303	-56.58	-47.7225	-71.5312	-46.1439	-41.4276
	1.083	-35.805	-111.172	-38.0996	-32.663	-44.4856	-49.9554	-31.6203	-47.8954	-50.8612	-56.6376	-47.7658	-71.5763	-46.1921	-41.4016
	1.084	-35.8663	-111.213	-38.1921	-32.6824	-44.5015	-49.98	-31.6014	-47.9128	-50.923	-56.6895	-47.8385	-71.5815	-46.2134	-41.4122
	1.085	-35.8886	-111.259	-38.2765	-32.705	-44.5352	-50.0248	-31.5992	-47.9368	-51.0185	-56.7169	-47.9326	-71.5517	-46.2589	-41.4696
	1.087	-35.8454	-111.311	-38.3542	-32.7313	-44.5644	-50.0607	-31.622	-47.968	-51.1008	-56.7164	-48.0436	-71.5363	-46.3437	-41.5206
	1.088	-35.79	-111.359	-38.4129	-32.7587	-44.5816	-50.0679	-31.652	-47.9959	-51.1589	-56.7281	-48.1551	-71.549	-46.4551	-41.5345
	1.089	-35.7945	-111.403	-38.4275	-32.7663	-44.5921	-50.0579	-31.6636	-48.0162	-51.1994	-56.7695	-48.2087	-71.5737	-46.5544	-41.5243
	1.091	-35.8477	-111.445	-38.4174	-32.7546	-44.6117	-50.0628	-31.6625	-48.0338	-51.1955	-56.8287	-48.2077	-71.5919	-46.6323	-41.5464
	1.092	-35.8833	-111.494	-38.4089	-32.7479	-44.6444	-50.0834	-31.6436	-48.0729	-51.1491	-56.8874	-48.22	-71.6058	-46.6859	-41.6023
	1.093	-35.8908	-111.548	-38.4045	-32.7517	-44.676	-50.1071	-31.6056	-48.1396	-51.1118	-56.9411	-48.2525	-71.6236	-46.6846	-41.6401
	1.095	-35.8818	-111.615	-38.4008	-32.7607	-44.674	-50.1346	-31.5706	-48.2109	-51.0898	-56.9716	-48.2933	-71.6459	-46.6612	-41.6136
	1.096	-35.8436	-111.719	-38.3989	-32.7663	-44.6453	-50.1642	-31.5646	-48.2903	-51.0865	-56.9688	-48.328	-71.6702	-46.695	-41.5125
	1.097	-35.7769	-111.834	-38.3982	-32.7687	-44.6223	-50.1775	-31.5751	-48.3618	-51.1255	-56.9653	-48.3559	-71.6988	-46.7854	-41.4314
	1.099	-35.7268	-111.956	-38.422	-32.731	-44.6097	-50.1753	-31.5499	-48.4019	-51.1946	-56.9816	-48.398	-71.7324	-46.8326	-41.3969
	1.1	-35.712	-112.072	-38.4919	-32.6481	-44.6044	-50.1762	-31.4877	-48.4083	-51.2475	-57.0093	-48.4528	-71.7616	-46.8079	-41.388
	1.101	-35.706	-112.169	-38.5706	-32.5744	-44.6205	-50.184	-31.4262	-48.4038	-51.2795	-57.0264	-48.498	-71.7874	-46.7587	-41.4242
	1.103	-35.7152	-112.222	-38.667	-32.5563	-44.6534	-50.1958	-31.3971	-48.3778	-51.2927	-57.0324	-48.5198	-71.8177	-46.7242	-41.5026
	1.104	-35.7396	-112.265	-38.764	-32.572	-44.6761	-50.2151	-31.3854	-48.343	-51.2635	-57.0353	-48.5271	-71.8764	-46.7054	-41.5838
	1.105	-35.7532	-112.297	-38.8257	-32.6	-44.6835	-50.2401	-31.4561	-48.3059	-51.2071	-57.033	-48.5206	-71.9763	-46.7392	-41.6691
	1.107	-35.7451	-112.313	-38.8358	-32.6414	-44.6852	-50.2462	-31.6067	-48.2678	-51.1577	-57.0308	-48.5037	-72.0702	-46.8413	-41.7637
	1.108	-35.7414	-112.325	-38.8501	-32.6771	-44.6959	-50.2223	-31.7405	-48.2464	-51.1144	-57.0482	-48.4894	-72.1284	-46.9467	-41.88
	1.109	-35.76	-112.331	-38.8716	-32.6854	-44.7138	-50.186	-31.7562	-48.2532	-51.0818	-57.0813	-48.4792	-72.1585	-47.0265	-41.9965
	1.111	-35.7943	-112.342	-38.9019	-32.6777	-44.7524	-50.1521	-31.7124	-48.2774	-51.0851	-57.1482	-48.4752	-72.1603	-47.0887	-42.073
	1.112	-35.8325	-112.395	-38.9554	-32.6779	-44.8236	-50.1207	-31.6936	-48.3508	-51.1106	-57.2539	-48.5125	-72.1255	-47.1115	-42.0896
	1.113	-35.875	-112.515	-39.0231	-32.6874	-44.8985	-50.1373	-31.6955	-48.4703	-51.1493	-57.3534	-48.5791	-72.1111	-47.09	-42.0982
	1.115	-35.9183	-112.608	-39.0733	-32.6927	-44.8874	-50.2235	-31.6964	-48.5711	-51.2087	-57.4369	-48.6181	-72.1419	-47.0862	-42.0848
	1.116	-35.9594	-112.634	-39.097	-32.664	-44.8195	-50.3277	-31.679	-48.6416	-51.2769	-57.517	-48.6193	-72.1992	-47.123	-42.0588
	1.117	-35.9886	-112.634	-39.1258	-32.6146	-44.7744	-50.3685	-31.6521	-48.6973	-51.3426	-57.5763	-48.615	-72.27	-47.1762	-42.0439
	1.119	-35.9892	-112.656	-39.1751	-32.5879	-44.7734	-50.3658	-31.6261	-48.7238	-51.3957	-57.6008	-48.6716	-72.3499	-47.1836	-42.045
	1.12	-35.9621	-112.708	-39.2474	-32.5864	-44.7922	-50.3561	-31.6012	-48.7249	-51.4168	-57.6078	-48.7681	-72.3761	-47.151	-42.0384
	1.121	-35.9275	-112.754	-39.3113	-32.5977	-44.8026	-50.3405	-31.5885	-48.7282	-51.3878	-57.5906	-48.8344	-72.3233	-47.1332	-42.011
	1.123	-35.8816	-112.782	-39.3834	-32.6286	-44.8019	-50.3387	-31.6224	-48.7358	-51.3503	-57.555	-48.8587	-72.2673	-47.1424	-41.9708
	1.124	-35.8376	-112.802	-39.4841	-32.6697	-44.7955	-50.3668	-31.6786	-48.747	-51.2978	-57.5271	-48.8578	-72.2656	-47.1655	-41.9688
	1.125	-35.7956	-112.82	-39.5367	-32.694	-44.7791	-50.4086	-31.7052	-48.7651	-51.2352	-57.5109	-48.8221	-72.3019	-47.2015	-42.0184
	1.127	-35.7534	-112.839	-39.5134	-32.703	-44.7573	-50.4113	-31.706	-48.7892	-51.1493	-57.5	-48.768	-72.3401	-47.2468	-42.0668
	1.128	-35.7225	-112.882	-39.4696	-32.7118	-44.7284	-50.3868	-31.6888	-48.8117	-51.0542	-57.493	-48.7464	-72.3781	-47.3019	-42.109
	1.129	-35.7066	-112.957	-39.4084	-32.7326	-44.6954	-50.3747	-31.646	-48.8302	-50.9979	-57.4883	-48.7525	-72.3903	-47.3754	-42.1429
	1.131	-35.6968	-113.013	-39.3419	-32.76	-44.694	-50.3835	-31.5934	-48.8484	-51.007	-57.457	-48.7721	-72.3459	-47.4481	-42.1475
	1.132	-35.7101	-113.026	-39.3297	-32.7376	-44.7383	-50.4003	-31.5997	-48.8749	-51.0253	-57.3967	-48.8042	-72.2696	-47.4423	-42.1212
	1.133	-35.7427	-113.018	-39.3812	-32.6744	-44.7897	-50.4143	-31.639	-48.9078	-51.0605	-57.3405	-48.8396	-72.2245	-47.3808	-42.1151
	1.135	-35.7775	-113.001	-39.4183	-32.6216	-44.836	-50.4263	-31.6727	-48.9227	-51.1082	-57.3264	-48.8252	-72.2128	-47.3366	-42.1442
	1.136	-35.8138	-112.971	-39.43	-32.6091	-44.8762	-50.4152	-31.6931	-48.9113	-51.1497	-57.337	-48.7813	-72.2222	-47.3114	-42.1833
	1.137	-35.8472	-112.961	-39.4379	-32.6141	-44.9011	-50.3801	-31.7101	-48.8922	-51.1775	-57.3484	-48.7356	-72.2764	-47.2812	-42.206
	1.139	-35.8816	-112.989	-39.4744	-32.608	-44.9073	-50.3423	-31.7305	-48.8811	-51.1929	-57.3625	-48.6939	-72.3562	-47.2266	-42.2126
	1.14	-35.9189	-113.03	-39.5367	-32.5958	-44.9144	-50.3506	-31.7535	-48.8769	-51.1838	-57.3745	-48.664	-72.4137	-47.1598	-42.1581
	1.141	-35.9377	-113.067	-39.5847	-32.5824	-44.9249	-50.4049	-31.7636	-48.9051	-51.1623	-57.3648	-48.6793	-72.4477	-47.108	-42.0064
	1.143	-35.9305	-113.099	-39.6082	-32.5677	-44.9371	-50.4345	-31.7549	-48.9747	-51.1073	-57.3334	-48.7311	-72.4869	-47.0821	-41.846
	1.144	-35.9208	-113.16	-39.6146	-32.5516	-44.9299	-50.422	-31.7422	-49.0571	-51.0123	-57.314	-48.7582	-72.5346	-47.0627	-41.7921
	1.145	-35.9283	-113.261	-39.5939	-32.5165	-44.9016	-50.3933	-31.7383	-49.1203	-50.9504	-57.3153	-48.7427	-72.5834	-47.0388	-41.8269
	1.147	-35.9565	-113.34	-39.5457	-32.4629	-44.8869	-50.3602	-31.7405	-49.1541	-50.9508	-57.3256	-48.7038	-72.5973	-47.0106	-41.8693
	1.148	-35.9736	-113.355	-39.5095	-32.4392	-44.8992	-50.3228	-31.7358	-49.1754	-50.9789	-57.3605	-48.6445	-72.5524	-46.9891	-41.9302
	1.149	-35.9577	-113.311	-39.502	-32.4677	-44.9168	-50.3012	-31.7235	-49.172	-51.0243	-57.4224	-48.5734	-72.5389	-46.9791	-41.9995
	1.151	-35.9276	-113.299	-39.493	-32.5168	-44.8885	-50.3066	-31.7154	-49.1601	-51.0852	-57.4647	-48.5104	-72.6	-46.9731	-42.0432
	1.152	-35.8905	-113.369	-39.4717	-32.5502	-44.8223	-50.3219	-31.7285	-49.1352	-51.1219	-57.4697	-48.4556	-72.6894	-46.9698	-42.051
	1.153	-35.8494	-113.433	-39.4483	-32.5696	-44.8115	-50.3492	-31.7551	-49.101	-51.1195	-57.4557	-48.4237	-72.7057	-46.9692	-42.0695
	1.155	-35.8224	-113.465	-39.4445	-32.5807	-44.881	-50.3914	-31.7709	-49.0464	-51.1118	-57.4288	-48.4564	-72.6283	-46.9616	-42.1124
	1.156	-35.8258	-113.477	-39.469	-32.5775	-44.9714	-50.4246	-31.7745	-48.9622	-51.1249	-57.3916	-48.5295	-72.5639	-46.9385	-42.1587
	1.157	-35.8438	-113.485	-39.4779	-32.5682	-45.0232	-50.4305	-31.7766	-48.8954	-51.1562	-57.3541	-48.564	-72.5262	-46.907	-42.1958
	1.159	-35.895	-113.487	-39.4449	-32.5628	-45.0441	-50.4205	-31.7842	-48.8711	-51.1626	-57.3162	-48.5581	-72.5082	-46.8976	-42.2206
	1.16	-35.9738	-113.504	-39.3935	-32.5609	-45.0339	-50.4137	-31.795	-48.8759	-51.1324	-57.2831	-48.5441	-72.5304	-46.9149	-42.2252
	1.161	-36.0304	-113.56	-39.3724	-32.5963	-44.9923	-50.4099	-31.7923	-48.9075	-51.0966	-57.2706	-48.5239	-72.5916	-46.9313	-42.1897
	1.163	-36.0436	-113.628	-39.4001	-32.7021	-44.9712	-50.4069	-31.7716	-48.9668	-51.067	-57.2746	-48.5059	-72.6463	-46.9466	-42.1744
	1.164	-36.0515	-113.689	-39.4325	-32.8382	-45.0037	-50.4066	-31.7474	-49.0237	-51.0404	-57.2886	-48.5095	-72.6941	-46.9632	-42.2332
	1.165	-36.0385	-113.741	-39.473	-32.8791	-45.0643	-50.4084	-31.7533	-49.0759	-51.0472	-57.3158	-48.5289	-72.7446	-46.9684	-42.3492
	1.167	-35.9912	-113.788	-39.5053	-32.8416	-45.0997	-50.4348	-31.7792	-49.1378	-51.0975	-57.34	-48.5517	-72.787	-46.9552	-42.3924
	1.168	-35.9667	-113.821	-39.5068	-32.7946	-45.1118	-50.5027	-31.8059	-49.2198	-51.1466	-57.3453	-48.5783	-72.8194	-46.9334	-42.3085
	1.169	-36.0187	-113.853	-39.4761	-32.7364	-45.1138	-50.5865	-31.8374	-49.3077	-51.1452	-57.3369	-48.5951	-72.8536	-46.8922	-42.2293
	1.171	-36.1281	-113.908	-39.4548	-32.6745	-45.1014	-50.641	-31.8702	-49.3798	-51.0816	-57.3371	-48.5786	-72.889	-46.8329	-42.179
	1.172	-36.1709	-113.986	-39.4525	-32.6174	-45.0786	-50.6729	-31.8666	-49.4303	-51.0312	-57.3473	-48.542	-72.9214	-46.8051	-42.1483
	1.173	-36.1041	-114.019	-39.4612	-32.5647	-45.0765	-50.6748	-31.8386	-49.4632	-51.0115	-57.369	-48.5209	-72.9483	-46.8272	-42.167
	1.175	-36.0448	-113.966	-39.4922	-32.5625	-45.1049	-50.6381	-31.8275	-49.4402	-51.0009	-57.4108	-48.5173	-72.9708	-46.8725	-42.2524
	1.176	-36.0202	-113.933	-39.5429	-32.6183	-45.1562	-50.5991	-31.8373	-49.3746	-51.0065	-57.4626	-48.5118	-72.9748	-46.9244	-42.3408
	1.177	-36.0221	-113.972	-39.5965	-32.6868	-45.249	-50.5983	-31.8579	-49.3256	-51.031	-57.4347	-48.4862	-72.9495	-46.9775	-42.4276
	1.179	-36.0674	-114.049	-39.6561	-32.7476	-45.344	-50.6206	-31.8877	-49.3029	-51.0634	-57.3249	-48.4473	-72.9266	-46.9789	-42.497
	1.18	-36.1609	-114.099	-39.7112	-32.803	-45.3935	-50.6623	-31.9213	-49.2968	-51.1142	-57.2283	-48.4194	-72.9461	-46.9226	-42.5333
	1.181	-36.2391	-114.109	-39.7353	-32.8732	-45.3952	-50.7253	-31.9358	-49.3251	-51.1674	-57.1795	-48.4038	-73.0043	-46.8727	-42.539
	1.183	-36.2892	-114.115	-39.7298	-32.9574	-45.4229	-50.7844	-31.9351	-49.3769	-51.201	-57.157	-48.4049	-73.0781	-46.8753	-42.4931
	1.184	-36.3205	-114.108	-39.7319	-33.0303	-45.486	-50.8092	-31.9332	-49.3967	-51.2111	-57.1581	-48.4596	-73.1719	-46.913	-42.3675
	1.185	-36.3025	-114.112	-39.7479	-33.0645	-45.5346	-50.815	-31.9366	-49.3734	-51.208	-57.1814	-48.5469	-73.2468	-46.9532	-42.2818
	1.187	-36.2368	-114.171	-39.7662	-33.0778	-45.5506	-50.809	-31.9427	-49.3529	-51.1794	-57.2147	-48.6021	-73.268	-46.9912	-42.3159
	1.188	-36.1891	-114.28	-39.7823	-33.0329	-45.545	-50.7938	-31.9536	-49.3486	-51.152	-57.2658	-48.6222	-73.2551	-47.0224	-42.4157
	1.189	-36.1712	-114.369	-39.7972	-32.9412	-45.5181	-50.7833	-31.9735	-49.3546	-51.1384	-57.3266	-48.632	-73.2831	-47.0429	-42.4612
	1.191	-36.1697	-114.422	-39.8289	-32.8742	-45.4689	-50.7832	-31.9969	-49.3809	-51.1358	-57.3676	-48.6356	-73.3542	-47.0567	-42.4425
	1.192	-36.1971	-114.464	-39.8808	-32.8748	-45.4306	-50.7877	-32.0138	-49.4307	-51.1486	-57.3903	-48.6357	-73.4245	-47.0912	-42.4809
	1.193	-36.245	-114.498	-39.9212	-32.906	-45.412	-50.7793	-32.0232	-49.4699	-51.1912	-57.4054	-48.6375	-73.4962	-47.1425	-42.631
	1.195	-36.2846	-114.531	-39.9374	-32.9227	-45.4009	-50.7556	-32.0347	-49.4869	-51.2484	-57.406	-48.6408	-73.5689	-47.1832	-42.8214
	1.196	-36.3136	-114.556	-39.9489	-32.9202	-45.3923	-50.7403	-32.0522	-49.493	-51.3221	-57.4114	-48.6484	-73.6204	-47.1924	-42.9262
	1.197	-36.3473	-114.569	-39.9903	-32.916	-45.3864	-50.7425	-32.0733	-49.5221	-51.4017	-57.4486	-48.6659	-73.6493	-47.1795	-42.937
	1.199	-36.3925	-114.599	-40.0829	-32.9185	-45.4057	-50.7533	-32.0896	-49.5983	-51.4539	-57.5095	-48.6893	-73.6762	-47.1788	-42.9206
	1.2	-36.4479	-114.667	-40.1741	-32.9257	-45.4607	-50.7907	-32.1003	-49.6702	-51.4583	-57.5373	-48.7297	-73.7009	-47.1955	-42.8597
	1.201	-36.5144	-114.747	-40.25	-32.9582	-45.5329	-50.8619	-32.1176	-49.7281	-51.4429	-57.5142	-48.7944	-73.7243	-47.2146	-42.7908
	1.203	-36.5972	-114.814	-40.3174	-33.0247	-45.6376	-50.9268	-32.1444	-49.7714	-51.39	-57.5003	-48.8538	-73.7582	-47.238	-42.8127
	1.204	-36.6648	-114.85	-40.3822	-33.1035	-45.7662	-50.9708	-32.1681	-49.7783	-51.3256	-57.5174	-48.8892	-73.8054	-47.2582	-42.9994
	1.205	-36.6956	-114.893	-40.4391	-33.1876	-45.8299	-51.0043	-32.1587	-49.7271	-51.2832	-57.5549	-48.9078	-73.8631	-47.2526	-43.1359
	1.207	-36.7009	-114.956	-40.4867	-33.2617	-45.8053	-51.032	-32.1239	-49.6975	-51.266	-57.6001	-48.9171	-73.944	-47.2177	-43.1283
	1.208	-36.72	-115.025	-40.5082	-33.2901	-45.7708	-51.051	-32.1123	-49.7208	-51.2706	-57.6487	-48.9147	-74.0148	-47.2157	-43.0612
	1.209	-36.7726	-115.095	-40.5238	-33.2723	-45.7678	-51.0615	-32.1295	-49.757	-51.3264	-57.7117	-48.9098	-74.02	-47.2873	-43.0167
	1.211	-36.8288	-115.158	-40.5308	-33.2648	-45.7879	-51.0555	-32.1549	-49.7571	-51.4074	-57.8045	-48.8995	-73.9484	-47.3939	-43.0079
	1.212	-36.8745	-115.222	-40.5242	-33.2739	-45.8349	-51.0392	-32.187	-49.7105	-51.4477	-57.9013	-48.8854	-73.9124	-47.428	-43.0032
	1.213	-36.908	-115.286	-40.5349	-33.2807	-45.9091	-51.0398	-32.2241	-49.6866	-51.4324	-57.9378	-48.8934	-73.9535	-47.3728	-43.0096
	1.215	-36.9054	-115.337	-40.589	-33.2643	-45.9845	-51.0593	-32.2303	-49.7139	-51.4285	-57.9147	-48.9326	-74.003	-47.3535	-43.0215
	1.216	-36.8266	-115.349	-40.6471	-33.2324	-46.0516	-51.0754	-32.2002	-49.7753	-51.4578	-57.9014	-48.9762	-74.0207	-47.3953	-43.0341
	1.217	-36.7447	-115.317	-40.6962	-33.2175	-46.1143	-51.0779	-32.1746	-49.8906	-51.5089	-57.9024	-49.012	-74.0097	-47.4437	-43.0473
	1.219	-36.6623	-115.306	-40.7331	-33.2222	-46.1929	-51.0719	-32.1947	-50.0512	-51.5606	-57.9105	-49.0424	-74.033	-47.4369	-43.0698
	1.22	-36.5885	-115.349	-40.7469	-33.2315	-46.2826	-51.0837	-32.2428	-50.1688	-51.6165	-57.9262	-49.0531	-74.1184	-47.3825	-43.1134
	1.221	-36.5716	-115.414	-40.709	-33.2473	-46.303	-51.1122	-32.303	-50.2052	-51.6794	-57.9453	-49.0356	-74.1949	-47.3864	-43.1694
	1.223	-36.6446	-115.508	-40.6729	-33.2669	-46.2388	-51.1465	-32.3751	-50.2188	-51.7415	-57.9633	-49.0195	-74.2378	-47.471	-43.254
	1.224	-36.7347	-115.638	-40.6473	-33.2851	-46.1592	-51.1869	-32.4343	-50.2034	-51.7891	-57.9789	-49.0364	-74.26	-47.5447	-43.3658
	1.225	-36.8561	-115.761	-40.6343	-33.3018	-46.1234	-51.2263	-32.4471	-50.1673	-51.8111	-58.0054	-49.0767	-74.2643	-47.5579	-43.4474
	1.227	-36.964	-115.868	-40.6453	-33.3264	-46.1429	-51.2206	-32.4346	-50.1575	-51.7619	-58.0425	-49.1441	-74.2351	-47.5361	-43.4663
	1.228	-37.021	-115.971	-40.6942	-33.3627	-46.1579	-51.177	-32.4565	-50.1893	-51.717	-58.0776	-49.2356	-74.2202	-47.5442	-43.4774
	1.229	-37.0264	-115.999	-40.7651	-33.4006	-46.1636	-51.1514	-32.5085	-50.2255	-51.7278	-58.1067	-49.3116	-74.2672	-47.5808	-43.5072
	1.231	-37.0184	-115.907	-40.884	-33.4041	-46.1737	-51.1673	-32.5547	-50.2731	-51.7914	-58.1349	-49.3595	-74.3566	-47.6093	-43.55
	1.232	-36.9879	-115.844	-41.0081	-33.3788	-46.2066	-51.2077	-32.5741	-50.3289	-51.8564	-58.1791	-49.3918	-74.4123	-47.6228	-43.5592
	1.233	-36.9588	-115.855	-41.1045	-33.4014	-46.2585	-51.2635	-32.5802	-50.3789	-51.9181	-58.2355	-49.392	-74.4164	-47.6364	-43.5144
	1.235	-36.9416	-115.913	-41.1652	-33.488	-46.3019	-51.3274	-32.5805	-50.4171	-51.9549	-58.2781	-49.3625	-74.4303	-47.6933	-43.4999
	1.236	-36.9329	-116.007	-41.1876	-33.5783	-46.3305	-51.377	-32.5769	-50.4489	-51.9318	-58.3004	-49.3418	-74.4669	-47.7842	-43.5762
	1.237	-36.9553	-116.133	-41.1352	-33.5917	-46.3578	-51.4083	-32.5656	-50.4667	-51.8942	-58.3232	-49.3367	-74.5165	-47.8507	-43.7134
	1.239	-37.0239	-116.227	-41.0965	-33.5528	-46.3867	-51.4322	-32.5383	-50.4723	-51.9145	-58.3667	-49.3429	-74.5608	-47.8834	-43.8111
	1.24	-37.1025	-116.252	-41.1279	-33.5322	-46.4158	-51.4494	-32.5039	-50.4536	-52.0036	-58.4225	-49.3667	-74.5953	-47.9081	-43.8499
	1.241	-37.196	-116.267	-41.2113	-33.5351	-46.431	-51.4624	-32.4779	-50.412	-52.0747	-58.4737	-49.4014	-74.6517	-47.9473	-43.8774
	1.243	-37.2879	-116.309	-41.312	-33.5468	-46.425	-51.4772	-32.4588	-50.4132	-52.102	-58.5154	-49.4622	-74.7403	-47.9967	-43.8816
	1.244	-37.3388	-116.374	-41.434	-33.5684	-46.4213	-51.4923	-32.4447	-50.4802	-52.1158	-58.5419	-49.5425	-74.8168	-48.0298	-43.8694
	1.245	-37.3415	-116.439	-41.5312	-33.5963	-46.4259	-51.5077	-32.4374	-50.5656	-52.1093	-58.5509	-49.5919	-74.836	-48.0407	-43.8865
	1.247	-37.3369	-116.501	-41.5733	-33.6139	-46.436	-51.5445	-32.4346	-50.658	-52.0744	-58.5469	-49.587	-74.8074	-48.0494	-43.9447
	1.248	-37.321	-116.552	-41.5855	-33.6199	-46.4658	-51.6086	-32.4635	-50.746	-52.0673	-58.5305	-49.5588	-74.7896	-48.0756	-43.9852
	1.249	-37.3081	-116.585	-41.6022	-33.627	-46.519	-51.6517	-32.5315	-50.786	-52.1247	-58.4965	-49.5403	-74.7876	-48.1217	-43.9742
	1.251	-37.3102	-116.613	-41.6241	-33.6534	-46.5717	-51.6519	-32.5932	-50.751	-52.1962	-58.486	-49.5351	-74.7936	-48.1754	-43.933
	1.252	-37.3226	-116.659	-41.6628	-33.6952	-46.6196	-51.6289	-32.6262	-50.7171	-52.2449	-58.5341	-49.554	-74.8171	-48.2393	-43.9149
	1.253	-37.331	-116.716	-41.7575	-33.7297	-46.6591	-51.5984	-32.6403	-50.7054	-52.2696	-58.6175	-49.6347	-74.8647	-48.2805	-43.9243
	1.254	-37.3299	-116.766	-41.8486	-33.7518	-46.6787	-51.5639	-32.674	-50.7084	-52.2847	-58.6855	-49.7522	-74.9001	-48.2536	-43.938
	1.256	-37.3277	-116.805	-41.8903	-33.7609	-46.6785	-51.5535	-32.7293	-50.7177	-52.2801	-58.7262	-49.8295	-74.8972	-48.1748	-43.9659
	1.257	-37.3259	-116.841	-41.8742	-33.7425	-46.7007	-51.5769	-32.7642	-50.7359	-52.2778	-58.7679	-49.8513	-74.8939	-48.14	-44.0053
	1.258	-37.3244	-116.856	-41.8776	-33.7054	-46.7534	-51.6318	-32.7546	-50.7613	-52.297	-58.8202	-49.867	-74.9241	-48.1701	-44.068
	1.26	-37.3406	-116.841	-41.9429	-33.7081	-46.8072	-51.7355	-32.7246	-50.8057	-52.3337	-58.8864	-49.8662	-74.9801	-48.1997	-44.1525
	1.261	-37.3987	-116.851	-42.0011	-33.7639	-46.8487	-51.8584	-32.7196	-50.8549	-52.3495	-58.9425	-49.8558	-75.0281	-48.218	-44.2218
	1.262	-37.4461	-116.937	-42.0141	-33.815	-46.8792	-51.9419	-32.7364	-50.892	-52.3283	-58.9821	-49.8593	-75.0541	-48.232	-44.2513
	1.264	-37.4579	-117.027	-41.9926	-33.85	-46.9391	-51.9819	-32.753	-50.9117	-52.3053	-59.0043	-49.8805	-75.083	-48.2592	-44.2686
	1.265	-37.4467	-117.109	-41.9942	-33.8716	-47.032	-51.9937	-32.7685	-50.9262	-52.2875	-58.9917	-49.9132	-75.1175	-48.301	-44.2754
	1.266	-37.4743	-117.19	-42.0572	-33.8481	-47.1036	-51.9593	-32.7823	-50.9275	-52.2753	-58.9667	-49.969	-75.1455	-48.3477	-44.2745
	1.268	-37.5787	-117.265	-42.1247	-33.7761	-47.1326	-51.9134	-32.7948	-50.9255	-52.2943	-58.9951	-50.0342	-75.1492	-48.4097	-44.3007
	1.269	-37.6704	-117.32	-42.1989	-33.7287	-47.1443	-51.9073	-32.8069	-50.9394	-52.362	-59.0804	-50.0619	-75.1248	-48.4827	-44.3746
	1.27	-37.7237	-117.37	-42.2745	-33.7327	-47.1716	-51.9382	-32.83	-50.9796	-52.4235	-59.1644	-50.0451	-75.1108	-48.5333	-44.4431
	1.272	-37.7514	-117.423	-42.3323	-33.7624	-47.2126	-51.9691	-32.8639	-51.0219	-52.4655	-59.2389	-50.0341	-75.1211	-48.5569	-44.4995
	1.273	-37.7632	-117.476	-42.3421	-33.782	-47.231	-51.9985	-32.8873	-51.0685	-52.4971	-59.2943	-50.045	-75.1393	-48.5849	-44.5542
	1.274	-37.7499	-117.535	-42.3509	-33.7881	-47.2124	-52.0265	-32.8795	-51.1141	-52.5221	-59.3174	-50.0716	-75.1628	-48.6225	-44.5885
	1.276	-37.7445	-117.598	-42.3574	-33.8005	-47.1833	-52.0462	-32.8538	-51.1471	-52.5321	-59.3163	-50.0984	-75.1915	-48.6658	-44.5831
	1.277	-37.7575	-117.668	-42.3652	-33.8346	-47.1683	-52.0575	-32.8546	-51.161	-52.5387	-59.3287	-50.126	-75.2248	-48.6866	-44.6025
	1.278	-37.7743	-117.749	-42.3779	-33.8826	-47.1728	-52.0664	-32.8824	-51.1917	-52.5497	-59.3584	-50.1533	-75.2703	-48.6808	-44.6819
	1.28	-37.7776	-117.815	-42.4038	-33.908	-47.1863	-52.0712	-32.9236	-51.2619	-52.5624	-59.3977	-50.1768	-75.3306	-48.6719	-44.7746
	1.281	-37.765	-117.847	-42.4445	-33.9053	-47.223	-52.0708	-32.9764	-51.3462	-52.5732	-59.4513	-50.1973	-75.4123	-48.6591	-44.8
	1.282	-37.7614	-117.84	-42.5226	-33.9032	-47.2688	-52.0471	-33.0326	-51.414	-52.5782	-59.5107	-50.24	-75.5082	-48.6449	-44.741
	1.284	-37.7775	-117.862	-42.6288	-33.9162	-47.3086	-52.003	-33.0459	-51.4631	-52.5793	-59.5448	-50.3104	-75.5851	-48.6456	-44.6896
	1.285	-37.7974	-117.953	-42.6992	-33.941	-47.3398	-51.9675	-33.0245	-51.5007	-52.5687	-59.5502	-50.3759	-75.6248	-48.662	-44.655
	1.286	-37.806	-118.041	-42.6919	-33.9445	-47.3802	-51.9472	-33.0305	-51.5091	-52.5607	-59.567	-50.4202	-75.6577	-48.6853	-44.6411
	1.288	-37.8006	-118.1	-42.6845	-33.9186	-47.4467	-51.95	-33.0799	-51.5034	-52.5698	-59.6005	-50.4489	-75.6965	-48.7211	-44.677
	1.289	-37.8313	-118.131	-42.6971	-33.8923	-47.5253	-52.0082	-33.1415	-51.5119	-52.5962	-59.6371	-50.4573	-75.735	-48.7665	-44.7511
	1.29	-37.9314	-118.173	-42.7214	-33.9022	-47.5512	-52.104	-33.1793	-51.538	-52.6395	-59.6596	-50.4439	-75.7913	-48.8299	-44.8026
	1.292	-38.0286	-118.24	-42.7352	-33.9411	-47.5006	-52.2028	-33.2026	-51.5641	-52.7031	-59.6694	-50.4432	-75.8731	-48.9073	-44.8167
	1.293	-38.0604	-118.304	-42.7314	-33.9812	-47.4725	-52.3019	-33.2223	-51.5896	-52.7546	-59.6824	-50.4665	-75.956	-48.9813	-44.8503
	1.294	-38.0346	-118.348	-42.7536	-34.0231	-47.4941	-52.374	-33.237	-51.6167	-52.771	-59.6987	-50.5014	-76.0339	-49.0473	-44.9367
	1.296	-38.0156	-118.379	-42.8348	-34.0726	-47.5354	-52.3839	-33.2502	-51.6529	-52.7765	-59.7201	-50.534	-76.0974	-49.1037	-45.0506
	1.297	-38.0071	-118.403	-42.9375	-34.1402	-47.5782	-52.3601	-33.2616	-51.6968	-52.7911	-59.7513	-50.5635	-76.1327	-49.1279	-45.142
	1.298	-38.0046	-118.409	-43.0314	-34.2179	-47.6213	-52.3515	-33.2716	-51.7251	-52.8161	-59.7881	-50.5851	-76.1391	-49.1272	-45.1995
	1.3	-38.0168	-118.422	-43.1073	-34.2626	-47.6598	-52.3642	-33.2853	-51.7254	-52.8529	-59.827	-50.5933	-76.1571	-49.1769	-45.2557
	1.301	-38.0341	-118.488	-43.1578	-34.2693	-47.691	-52.3826	-33.3054	-51.7312	-52.9207	-59.8663	-50.5975	-76.1971	-49.2976	-45.3115
	1.302	-38.0371	-118.599	-43.1594	-34.2608	-47.7183	-52.4119	-33.3277	-51.7665	-52.9906	-59.9026	-50.6155	-76.2491	-49.4288	-45.3679
	1.304	-38.0247	-118.691	-43.159	-34.2323	-47.7153	-52.4451	-33.3674	-51.8268	-53.0027	-59.9282	-50.6563	-76.2986	-49.4513	-45.4005
	1.305	-38.03	-118.743	-43.1848	-34.182	-47.675	-52.4856	-33.4281	-51.8706	-52.9322	-59.9456	-50.6996	-76.3407	-49.3488	-45.4019
	1.306	-38.0673	-118.781	-43.2388	-34.1452	-47.6418	-52.5343	-33.4774	-51.8469	-52.8832	-59.9674	-50.7478	-76.3898	-49.2948	-45.398
	1.308	-38.105	-118.812	-43.2771	-34.1356	-47.6235	-52.5793	-33.5034	-51.8298	-52.8947	-59.9936	-50.8017	-76.4532	-49.341	-45.3841
	1.309	-38.1024	-118.84	-43.2575	-34.1476	-47.6174	-52.6171	-33.5243	-51.848	-52.9428	-60.0104	-50.875	-76.5038	-49.4092	-45.3758
	1.31	-38.0618	-118.88	-43.2333	-34.2041	-47.6294	-52.6551	-33.5667	-51.891	-53.0053	-60.0044	-50.9659	-76.5143	-49.4373	-45.4173
	1.312	-38.058	-118.961	-43.1983	-34.2954	-47.6557	-52.6957	-33.6255	-51.9461	-53.0852	-59.9865	-51.0086	-76.4904	-49.4249	-45.5174
	1.313	-38.1562	-119.036	-43.1602	-34.3875	-47.6738	-52.7343	-33.631	-52.0106	-53.1364	-60.0082	-50.9543	-76.4738	-49.4411	-45.5819
	1.314	-38.2469	-119.086	-43.1594	-34.4773	-47.6798	-52.7464	-33.5632	-52.0701	-53.1194	-60.0949	-50.8989	-76.4745	-49.5106	-45.544
	1.316	-38.2946	-119.119	-43.2534	-34.5351	-47.6914	-52.7159	-33.5094	-52.1127	-53.0875	-60.1831	-50.9249	-76.4823	-49.5855	-45.4998
	1.317	-38.3091	-119.155	-43.3418	-34.5307	-47.7328	-52.686	-33.5578	-52.1473	-53.111	-60.2655	-51.0218	-76.5149	-49.617	-45.5154
	1.318	-38.348	-119.204	-43.4072	-34.4974	-47.8016	-52.6746	-33.6797	-52.1805	-53.1921	-60.3345	-51.0945	-76.5674	-49.6029	-45.5986
	1.32	-38.433	-119.258	-43.4526	-34.4896	-47.8712	-52.6763	-33.7245	-52.2086	-53.2558	-60.3852	-51.1251	-76.6121	-49.601	-45.6759
	1.321	-38.504	-119.337	-43.4888	-34.5104	-47.937	-52.694	-33.6758	-52.2445	-53.2851	-60.413	-51.1707	-76.6407	-49.6261	-45.7383
	1.322	-38.5318	-119.454	-43.5183	-34.536	-47.9851	-52.7347	-33.6419	-52.3012	-53.3087	-60.4498	-51.2631	-76.6653	-49.6669	-45.7868
	1.324	-38.5395	-119.54	-43.5535	-34.5684	-48.002	-52.7685	-33.6749	-52.3495	-53.3382	-60.5101	-51.3767	-76.664	-49.7086	-45.7744
	1.325	-38.5576	-119.528	-43.6245	-34.5986	-47.9982	-52.7817	-33.7438	-52.3537	-53.3679	-60.584	-51.4382	-76.6322	-49.7468	-45.6962
	1.326	-38.5898	-119.497	-43.7492	-34.6182	-47.9948	-52.783	-33.781	-52.3208	-53.388	-60.6283	-51.4268	-76.6231	-49.7766	-45.6584
	1.328	-38.6229	-119.48	-43.8547	-34.627	-47.9916	-52.8033	-33.7878	-52.2974	-53.3939	-60.6342	-51.3942	-76.6687	-49.7947	-45.7112
	1.329	-38.6578	-119.477	-43.9046	-34.6265	-47.9907	-52.846	-33.7756	-52.2967	-53.4007	-60.6322	-51.3205	-76.7376	-49.8124	-45.7647
	1.33	-38.6939	-119.481	-43.9429	-34.6149	-48.0265	-52.8884	-33.7403	-52.3049	-53.4087	-60.6035	-51.2467	-76.8125	-49.8318	-45.7946
	1.332	-38.7367	-119.503	-43.9661	-34.6013	-48.1307	-52.9286	-33.7099	-52.3381	-53.4185	-60.5543	-51.2463	-76.8837	-49.8537	-45.8132
	1.333	-38.7852	-119.53	-43.9656	-34.5852	-48.2259	-52.9652	-33.7129	-52.3854	-53.4501	-60.5477	-51.319	-76.9716	-49.8802	-45.8548
	1.334	-38.8241	-119.554	-43.9745	-34.5792	-48.284	-52.9904	-33.7378	-52.4494	-53.5276	-60.6031	-51.376	-77.0867	-49.9153	-45.927
	1.336	-38.8413	-119.573	-44.0092	-34.6066	-48.315	-53.0045	-33.7912	-52.5341	-53.5938	-60.6788	-51.4103	-77.1819	-49.9532	-45.9822
	1.337	-38.8408	-119.614	-44.0563	-34.6595	-48.3263	-53.017	-33.8647	-52.6034	-53.6176	-60.792	-51.4391	-77.2399	-49.9936	-45.9955
	1.338	-38.7884	-119.708	-44.131	-34.7278	-48.3043	-53.0268	-33.9153	-52.6347	-53.6231	-60.9386	-51.4413	-77.2724	-50.0387	-46.0061
	1.34	-38.685	-119.8	-44.2239	-34.8142	-48.2987	-53.0354	-33.9313	-52.6508	-53.6382	-61.0248	-51.4158	-77.2947	-50.0886	-46.0692
	1.341	-38.5995	-119.889	-44.2883	-34.8812	-48.3384	-53.0297	-33.934	-52.6564	-53.6703	-61.0247	-51.3952	-77.3003	-50.1464	-46.192
	1.342	-38.5541	-119.972	-44.2858	-34.8917	-48.4055	-53.0085	-33.9217	-52.6478	-53.6904	-61.0073	-51.3824	-77.3053	-50.1994	-46.27
	1.344	-38.5344	-120.033	-44.2922	-34.8641	-48.4789	-52.9979	-33.8976	-52.6585	-53.6726	-61.0006	-51.3715	-77.3089	-50.1942	-46.2427
	1.345	-38.5646	-120.047	-44.3417	-34.8506	-48.5498	-53.0106	-33.8873	-52.7114	-53.6481	-61.0027	-51.405	-77.3068	-50.131	-46.2152
	1.346	-38.6265	-120.07	-44.4253	-34.8554	-48.5774	-53.0357	-33.9029	-52.769	-53.6397	-61.0198	-51.4939	-77.2863	-50.1212	-46.2339
	1.348	-38.6841	-120.122	-44.489	-34.8586	-48.5109	-53.0894	-33.9297	-52.8064	-53.6487	-61.0508	-51.5855	-77.2485	-50.1836	-46.2755
	1.349	-38.7301	-120.19	-44.5123	-34.8527	-48.4352	-53.1756	-33.9447	-52.8231	-53.6605	-61.0898	-51.6708	-77.242	-50.2377	-46.3004
	1.35	-38.7847	-120.268	-44.5376	-34.8436	-48.401	-53.2527	-33.9517	-52.8363	-53.6802	-61.1375	-51.7465	-77.2886	-50.2356	-46.3009
	1.352	-38.8547	-120.347	-44.5686	-34.8456	-48.405	-53.3072	-33.9612	-52.8426	-53.7032	-61.1868	-51.7929	-77.3534	-50.2025	-46.2941
	1.353	-38.9194	-120.415	-44.6041	-34.8573	-48.4142	-53.345	-33.9769	-52.8487	-53.7435	-61.2388	-51.8082	-77.4558	-50.2066	-46.2709
	1.354	-38.9719	-120.454	-44.6209	-34.8742	-48.4329	-53.3511	-33.9962	-52.8674	-53.8186	-61.2927	-51.8218	-77.5904	-50.2528	-46.245
	1.356	-39.0187	-120.477	-44.6012	-34.9036	-48.4575	-53.2976	-34.0325	-52.9022	-53.8892	-61.3501	-51.8326	-77.6546	-50.2985	-46.2299
	1.357	-39.0508	-120.485	-44.5892	-34.9357	-48.4953	-53.2532	-34.0897	-52.9375	-53.9483	-61.4116	-51.8447	-77.6072	-50.3317	-46.2269
	1.358	-39.0532	-120.479	-44.6116	-34.944	-48.5385	-53.2367	-34.1434	-52.9781	-53.9935	-61.4672	-51.8712	-77.5508	-50.3612	-46.249
	1.36	-39.0514	-120.463	-44.6659	-34.9183	-48.5701	-53.2415	-34.1872	-53.0204	-53.9968	-61.5173	-51.9112	-77.5232	-50.4055	-46.3148
	1.361	-39.0832	-120.426	-44.7489	-34.9116	-48.5833	-53.2892	-34.219	-53.0877	-53.944	-61.5596	-51.9406	-77.5365	-50.4725	-46.3791
	1.362	-39.1503	-120.397	-44.8692	-34.9488	-48.6064	-53.3946	-34.2139	-53.1868	-53.9242	-61.598	-51.9465	-77.5581	-50.5315	-46.431
	1.364	-39.2141	-120.416	-44.9701	-34.999	-48.6545	-53.4789	-34.172	-53.2651	-53.9866	-61.6285	-51.9423	-77.6077	-50.5742	-46.4658
	1.365	-39.2599	-120.477	-44.9852	-35.0324	-48.7159	-53.5155	-34.1483	-53.2662	-54.0671	-61.6532	-51.9157	-77.6686	-50.6156	-46.5031
	1.366	-39.3017	-120.544	-44.9754	-35.0455	-48.7549	-53.5327	-34.1548	-53.2522	-54.1334	-61.6612	-51.87	-77.7215	-50.6444	-46.5497
	1.368	-39.3367	-120.642	-44.9712	-35.0465	-48.7606	-53.5569	-34.173	-53.2762	-54.1818	-61.6545	-51.8564	-77.7569	-50.6484	-46.5854
	1.369	-39.3652	-120.742	-44.9756	-35.022	-48.7737	-53.5906	-34.1954	-53.376	-54.2263	-61.6388	-51.9094	-77.788	-50.6517	-46.5806
	1.37	-39.3684	-120.792	-44.9916	-34.9962	-48.8013	-53.618	-34.2215	-53.4576	-54.2613	-61.605	-51.9723	-77.8067	-50.6615	-46.5442
	1.372	-39.3153	-120.786	-45.0553	-35.0116	-48.8359	-53.6354	-34.2379	-53.4737	-54.2872	-61.5698	-52.0381	-77.829	-50.6779	-46.5408
	1.373	-39.2701	-120.791	-45.1348	-35.0765	-48.8804	-53.6531	-34.2383	-53.463	-54.297	-61.5546	-52.107	-77.8823	-50.69	-46.6182
	1.374	-39.2528	-120.845	-45.2174	-35.1364	-48.9333	-53.6663	-34.2359	-53.4589	-54.2953	-61.5598	-52.1741	-77.9642	-50.6937	-46.6952
	1.376	-39.2513	-120.905	-45.2982	-35.1842	-48.9913	-53.6716	-34.2533	-53.4631	-54.2986	-61.5708	-52.2354	-78.0044	-50.6901	-46.7717
	1.377	-39.2649	-120.971	-45.3652	-35.2243	-49.066	-53.6728	-34.288	-53.4841	-54.3105	-61.5926	-52.2874	-77.9433	-50.6606	-46.8475
	1.378	-39.3002	-121.056	-45.3818	-35.2522	-49.1477	-53.656	-34.336	-53.5533	-54.3357	-61.6221	-52.323	-77.8932	-50.6038	-46.9149
	1.38	-39.3353	-121.136	-45.3828	-35.2658	-49.1801	-53.6186	-34.3993	-53.6204	-54.3887	-61.6808	-52.347	-77.912	-50.5925	-46.958
	1.381	-39.3682	-121.192	-45.3692	-35.2978	-49.1565	-53.6012	-34.4591	-53.6684	-54.4485	-61.7721	-52.3815	-77.9873	-50.663	-46.9853
	1.382	-39.3903	-121.233	-45.3486	-35.3655	-49.1512	-53.6251	-34.502	-53.6986	-54.4962	-61.8497	-52.4263	-78.0833	-50.7484	-46.9618
	1.384	-39.3904	-121.244	-45.3512	-35.4384	-49.1777	-53.6664	-34.5344	-53.7377	-54.5041	-61.8999	-52.4569	-78.214	-50.83	-46.9447
	1.385	-39.3702	-121.218	-45.3959	-35.4691	-49.2187	-53.6885	-34.5375	-53.7841	-54.5193	-61.9373	-52.459	-78.3128	-50.9041	-46.989
	1.386	-39.3591	-121.213	-45.4387	-35.4571	-49.2439	-53.6885	-34.4955	-53.8109	-54.5639	-61.97	-52.4564	-78.3261	-50.9536	-47.0797
	1.388	-39.3723	-121.285	-45.4751	-35.4421	-49.2381	-53.6996	-34.4451	-53.785	-54.6111	-61.9986	-52.4663	-78.2887	-50.9652	-47.1187
	1.389	-39.3948	-121.365	-45.5087	-35.4212	-49.2316	-53.7413	-34.4572	-53.7518	-54.6479	-62.0059	-52.4853	-78.2465	-50.9822	-47.0155
	1.39	-39.4379	-121.453	-45.5368	-35.4005	-49.2222	-53.8032	-34.518	-53.7463	-54.6688	-61.9798	-52.4959	-78.202	-51.0123	-46.9401
	1.392	-39.4988	-121.535	-45.5565	-35.394	-49.2103	-53.8518	-34.5662	-53.7709	-54.6709	-61.9485	-52.4943	-78.1818	-51.051	-46.962
	1.393	-39.5291	-121.601	-45.5777	-35.4016	-49.2014	-53.8836	-34.5943	-53.7925	-54.6056	-61.9265	-52.499	-78.2129	-51.079	-47.043
	1.394	-39.4851	-121.614	-45.6027	-35.3983	-49.1992	-53.9061	-34.6115	-53.8068	-54.5387	-61.9156	-52.5189	-78.253	-51.0916	-47.1094
	1.396	-39.4482	-121.622	-45.6334	-35.3752	-49.1968	-53.9092	-34.6189	-53.8321	-54.4943	-61.9543	-52.5472	-78.2844	-51.128	-47.1553
	1.397	-39.4803	-121.612	-45.6835	-35.3609	-49.1944	-53.9002	-34.6206	-53.9004	-54.4696	-62.0507	-52.5933	-78.3076	-51.199	-47.1962
	1.398	-39.5812	-121.599	-45.7523	-35.405	-49.1993	-53.9179	-34.6153	-54.0019	-54.4556	-62.1426	-52.6589	-78.3331	-51.2717	-47.2195
	1.4	-39.6608	-121.593	-45.8072	-35.4945	-49.2433	-53.9659	-34.6023	-54.0591	-54.4776	-62.2193	-52.713	-78.3633	-51.3288	-47.2333
	1.401	-39.6908	-121.593	-45.8282	-35.5502	-49.3381	-54.0155	-34.5926	-54.0241	-54.5084	-62.2861	-52.7472	-78.4071	-51.3713	-47.2698
	1.402	-39.7278	-121.607	-45.847	-35.5615	-49.4206	-54.0625	-34.5986	-53.9862	-54.5427	-62.3451	-52.7766	-78.4851	-51.3998	-47.334
	1.404	-39.8049	-121.654	-45.8791	-35.5614	-49.4715	-54.1069	-34.6128	-53.9659	-54.5721	-62.3919	-52.8351	-78.5872	-51.4112	-47.3868
	1.405	-39.8846	-121.713	-45.9191	-35.5455	-49.5112	-54.1466	-34.6302	-53.9618	-54.5881	-62.4229	-52.9244	-78.6615	-51.4158	-47.4101
	1.406	-39.9053	-121.814	-45.9741	-35.5194	-49.5378	-54.179	-34.6524	-53.9684	-54.5731	-62.4273	-52.9941	-78.6864	-51.4006	-47.4318
	1.408	-39.8523	-121.927	-46.0493	-35.4983	-49.547	-54.2026	-34.6651	-53.9947	-54.5776	-62.4256	-53.0267	-78.6982	-51.3692	-47.4795
	1.409	-39.806	-122.01	-46.1073	-35.4846	-49.5674	-54.2007	-34.657	-54.0331	-54.6441	-62.435	-53.0376	-78.6901	-51.3432	-47.5456
	1.41	-39.7725	-122.036	-46.1254	-35.476	-49.6124	-54.1865	-34.6424	-54.1003	-54.7318	-62.457	-53.0216	-78.6753	-51.3374	-47.6341
	1.412	-39.7516	-122.059	-46.126	-35.4753	-49.6573	-54.1636	-34.6518	-54.1835	-54.7973	-62.4828	-52.9525	-78.6569	-51.3436	-47.7701
	1.413	-39.767	-122.074	-46.1286	-35.4808	-49.6855	-54.1256	-34.6845	-54.2522	-54.8223	-62.5176	-52.8996	-78.6298	-51.3741	-47.8798
	1.414	-39.8355	-122.092	-46.1354	-35.491	-49.6967	-54.1024	-34.7121	-54.2771	-54.8415	-62.5502	-52.8969	-78.6068	-51.4236	-47.8928
	1.416	-39.8967	-122.143	-46.1493	-35.5096	-49.7034	-54.1197	-34.7311	-54.2993	-54.8467	-62.5646	-52.9281	-78.6075	-51.4742	-47.7851
	1.417	-39.9221	-122.26	-46.1981	-35.5344	-49.7013	-54.1614	-34.7484	-54.3097	-54.8436	-62.5597	-52.9657	-78.6228	-51.5176	-47.6853
	1.418	-39.9454	-122.364	-46.258	-35.5763	-49.7091	-54.2004	-34.7721	-54.3168	-54.8161	-62.5593	-53.0096	-78.6531	-51.5648	-47.6338
	1.42	-39.964	-122.379	-46.3082	-35.627	-49.7404	-54.2357	-34.8021	-54.3271	-54.7642	-62.5687	-53.0574	-78.7277	-51.6183	-47.5951
	1.421	-39.9708	-122.373	-46.3599	-35.6578	-49.7753	-54.2802	-34.8244	-54.3383	-54.7569	-62.5859	-53.119	-78.7973	-51.6627	-47.5978
	1.422	-39.9812	-122.382	-46.4055	-35.6555	-49.7863	-54.3401	-34.8346	-54.3302	-54.8465	-62.6207	-53.1857	-78.8509	-51.6803	-47.6489
	1.424	-40.008	-122.418	-46.4211	-35.6682	-49.7699	-54.4066	-34.8488	-54.2662	-54.9367	-62.6652	-53.2287	-78.8952	-51.6677	-47.7059
	1.425	-40.0477	-122.456	-46.4128	-35.7164	-49.78	-54.4406	-34.8752	-54.218	-55.0109	-62.7079	-53.2339	-78.9567	-51.6564	-47.7899
	1.426	-40.0984	-122.506	-46.4184	-35.7756	-49.8381	-54.4219	-34.9058	-54.2336	-55.071	-62.7473	-53.2431	-79.0474	-51.6485	-47.8805
	1.428	-40.1575	-122.558	-46.4781	-35.8068	-49.906	-54.4034	-34.9468	-54.2911	-55.1134	-62.8001	-53.2607	-79.1314	-51.6562	-47.9292
	1.429	-40.2023	-122.608	-46.5357	-35.7999	-49.9797	-54.3844	-35.0052	-54.3865	-55.125	-62.8829	-53.2793	-79.1941	-51.7119	-47.9179
	1.43	-40.1957	-122.648	-46.5737	-35.7916	-50.052	-54.3624	-35.058	-54.544	-55.1359	-62.9754	-53.2923	-79.2479	-51.8081	-47.9062
	1.432	-40.1802	-122.682	-46.5951	-35.7812	-50.1008	-54.3617	-35.0784	-54.6899	-55.1446	-63.0443	-53.2994	-79.2898	-51.8733	-47.8948
	1.433	-40.1943	-122.688	-46.6126	-35.7731	-50.1144	-54.3961	-35.076	-54.7936	-55.1515	-63.0783	-53.3213	-79.303	-51.8787	-47.9058
	1.434	-40.2445	-122.691	-46.6166	-35.7817	-50.1268	-54.4367	-35.0648	-54.869	-55.1605	-63.0972	-53.377	-79.3315	-51.8839	-48.0081
	1.436	-40.2742	-122.689	-46.6304	-35.8124	-50.1308	-54.4795	-35.0449	-54.891	-55.1765	-63.0844	-53.4436	-79.4004	-51.9185	-48.169
	1.437	-40.2408	-122.684	-46.69	-35.8545	-50.1281	-54.5222	-35.0345	-54.8393	-55.1899	-63.0627	-53.4881	-79.4664	-51.9855	-48.2988
	1.438	-40.2108	-122.687	-46.7775	-35.9172	-50.1345	-54.5831	-35.0404	-54.7886	-55.1877	-63.0631	-53.5057	-79.4819	-52.0401	-48.3489
	1.44	-40.2157	-122.723	-46.835	-35.9758	-50.1715	-54.6705	-35.0527	-54.7415	-55.1798	-63.0916	-53.524	-79.4396	-52.0682	-48.3775
	1.441	-40.2444	-122.763	-46.8183	-35.9893	-50.217	-54.7433	-35.0665	-54.7105	-55.1782	-63.1189	-53.5428	-79.4164	-52.0857	-48.3078
	1.442	-40.2764	-122.8	-46.8045	-35.9569	-50.2865	-54.7757	-35.0833	-54.7374	-55.1848	-63.1434	-53.5667	-79.4407	-52.0934	-48.1611
	1.444	-40.3228	-122.837	-46.8005	-35.958	-50.3798	-54.7825	-35.0898	-54.8223	-55.1891	-63.169	-53.6118	-79.4809	-52.0912	-48.0574
	1.445	-40.3615	-122.874	-46.8029	-36.0125	-50.4417	-54.7803	-35.0714	-54.8962	-55.1845	-63.1993	-53.6755	-79.5418	-52.1077	-48.0755
	1.446	-40.3532	-122.91	-46.8181	-36.0598	-50.4007	-54.7667	-35.039	-54.9492	-55.1843	-63.231	-53.7163	-79.6211	-52.1591	-48.0986
	1.448	-40.3035	-122.954	-46.8476	-36.0676	-50.3248	-54.7867	-35.0498	-55.0182	-55.2058	-63.2767	-53.7176	-79.676	-52.2049	-48.1451
	1.449	-40.2833	-123.025	-46.891	-36.0496	-50.2686	-54.8684	-35.1061	-55.0791	-55.2405	-63.3501	-53.724	-79.6766	-52.219	-48.2176
	1.45	-40.3558	-123.121	-46.9708	-36.0362	-50.2673	-54.961	-35.1567	-55.1192	-55.273	-63.4218	-53.7664	-79.6677	-52.2072	-48.3024
	1.452	-40.4389	-123.212	-47.0439	-36.0283	-50.2749	-54.9713	-35.1915	-55.1528	-55.295	-63.4488	-53.8326	-79.6561	-52.2004	-48.4175
	1.453	-40.4857	-123.282	-47.0907	-36.0201	-50.3152	-54.9023	-35.2159	-55.167	-55.321	-63.4328	-53.9017	-79.6493	-52.2027	-48.5284
	1.454	-40.4797	-123.338	-47.117	-36.012	-50.3791	-54.8703	-35.2353	-55.1721	-55.3625	-63.4264	-53.979	-79.6705	-52.215	-48.6059
	1.456	-40.4745	-123.363	-47.15	-36.0123	-50.4298	-54.894	-35.2517	-55.1915	-55.4122	-63.4356	-54.0362	-79.7277	-52.2506	-48.6485
	1.457	-40.4718	-123.366	-47.1918	-36.057	-50.4467	-54.9263	-35.2665	-55.2366	-55.459	-63.4623	-54.0207	-79.7864	-52.302	-48.6762
	1.458	-40.4694	-123.38	-47.2436	-36.1437	-50.4613	-54.9421	-35.2773	-55.2948	-55.5004	-63.5215	-53.9537	-79.845	-52.354	-48.6698
	1.46	-40.4611	-123.424	-47.3324	-36.2115	-50.4677	-54.9422	-35.2852	-55.3822	-55.5361	-63.6051	-53.9274	-79.8932	-52.4047	-48.6683
	1.461	-40.4438	-123.47	-47.4435	-36.2512	-50.4692	-54.9514	-35.3035	-55.4551	-55.5527	-63.6576	-53.9545	-79.9155	-52.4516	-48.6872
	1.462	-40.4442	-123.525	-47.516	-36.2778	-50.4787	-54.9815	-35.3408	-55.4545	-55.5628	-63.6137	-53.9841	-79.9126	-52.4929	-48.7276
	1.464	-40.4923	-123.569	-47.5119	-36.2872	-50.5012	-55.0103	-35.3698	-55.3651	-55.5865	-63.5718	-54.016	-79.901	-52.5239	-48.7551
	1.465	-40.5457	-123.578	-47.5112	-36.2743	-50.5197	-55.0311	-35.3676	-55.29	-55.6422	-63.5372	-54.0521	-79.8748	-52.5603	-48.7527
	1.466	-40.5778	-123.532	-47.5298	-36.2542	-50.5272	-55.0459	-35.3396	-55.3292	-55.6965	-63.514	-54.0803	-79.8635	-52.6058	-48.7406
	1.468	-40.5792	-123.502	-47.5529	-36.2172	-50.5303	-55.0559	-35.3286	-55.3861	-55.7409	-63.5283	-54.0863	-79.9265	-52.6522	-48.7214
	1.469	-40.5798	-123.525	-47.5711	-36.1861	-50.5261	-55.0559	-35.3495	-55.42	-55.7681	-63.6	-54.0945	-80.0598	-52.7005	-48.6938
	1.47	-40.5748	-123.578	-47.5802	-36.1764	-50.5061	-55.0635	-35.3901	-55.4266	-55.7675	-63.6785	-54.1417	-80.1844	-52.7461	-48.6638
	1.472	-40.5697	-123.647	-47.5919	-36.1837	-50.4967	-55.0956	-35.4638	-55.4327	-55.7255	-63.7741	-54.2406	-80.2762	-52.779	-48.6254
	1.473	-40.5769	-123.73	-47.6173	-36.1967	-50.5297	-55.1422	-35.5546	-55.4364	-55.7019	-63.8606	-54.3186	-80.3432	-52.7884	-48.5883
	1.474	-40.6084	-123.815	-47.6505	-36.2203	-50.5983	-55.1609	-35.6001	-55.451	-55.7319	-63.9197	-54.3411	-80.3294	-52.7932	-48.6033
	1.476	-40.6436	-123.912	-47.6909	-36.2396	-50.6718	-55.1337	-35.5749	-55.5147	-55.7835	-63.9498	-54.3472	-80.2673	-52.784	-48.683
	1.477	-40.6982	-124.007	-47.7474	-36.2473	-50.7547	-55.1275	-35.5649	-55.5924	-55.8387	-63.9659	-54.3533	-80.2295	-52.7736	-48.7716
	1.478	-40.7446	-124.101	-47.7976	-36.2466	-50.8348	-55.1658	-35.5868	-55.6665	-55.8891	-63.9468	-54.3596	-80.2461	-52.7772	-48.8664
	1.48	-40.7529	-124.165	-47.8167	-36.234	-50.898	-55.2148	-35.6233	-55.7349	-55.9066	-63.9191	-54.3903	-80.266	-52.7954	-48.96
	1.481	-40.7139	-124.218	-47.8243	-36.2039	-50.9417	-55.2608	-35.6693	-55.7929	-55.8456	-63.8784	-54.4725	-80.2952	-52.8157	-49.0613
	1.482	-40.6944	-124.216	-47.8349	-36.1915	-50.9477	-55.2994	-35.7278	-55.8093	-55.7908	-63.8359	-54.546	-80.3335	-52.8421	-49.1564
	1.484	-40.7697	-124.215	-47.8489	-36.2197	-50.8946	-55.3352	-35.7529	-55.8145	-55.7914	-63.8302	-54.5958	-80.3714	-52.8737	-49.2037
	1.485	-40.8536	-124.216	-47.8736	-36.2575	-50.867	-55.3648	-35.7184	-55.8279	-55.835	-63.8858	-54.6294	-80.4083	-52.9127	-49.1481
	1.486	-40.9371	-124.218	-47.9443	-36.2754	-50.9009	-55.3902	-35.6692	-55.8466	-55.8812	-63.958	-54.6298	-80.4463	-52.9549	-49.0942
	1.488	-41.0074	-124.222	-48.0147	-36.2713	-50.9645	-55.4058	-35.6345	-55.8578	-55.9288	-64.0643	-54.5717	-80.4891	-52.9831	-49.0489
	1.489	-41.0499	-124.231	-48.0431	-36.3003	-50.9989	-55.4181	-35.6129	-55.8451	-55.9797	-64.1559	-54.5198	-80.5339	-52.9775	-49.0142
	1.49	-41.0074	-124.247	-48.019	-36.3901	-50.9917	-55.4349	-35.6178	-55.842	-56.0421	-64.1906	-54.4884	-80.5668	-52.9724	-49.0145
	1.492	-40.9792	-124.296	-48.0119	-36.4636	-50.9907	-55.4548	-35.66	-55.8776	-56.1035	-64.169	-54.4781	-80.5677	-52.9848	-49.0712
	1.493	-41.0181	-124.353	-48.069	-36.4807	-51.017	-55.4552	-35.7048	-55.9327	-56.1421	-64.1624	-54.4999	-80.568	-53.0145	-49.1245
	1.494	-41.0903	-124.418	-48.1324	-36.4657	-51.0618	-55.4219	-35.7481	-55.9599	-56.1265	-64.1877	-54.5496	-80.5716	-53.0279	-49.1645
	1.496	-41.1373	-124.505	-48.1888	-36.4808	-51.1138	-55.3954	-35.7905	-55.927	-56.1133	-64.2165	-54.6135	-80.5781	-53.0039	-49.1904
	1.497	-41.1221	-124.576	-48.2349	-36.5312	-51.1788	-55.426	-35.8015	-55.9076	-56.1118	-64.2416	-54.7069	-80.5996	-52.983	-49.1975
	1.498	-41.1087	-124.572	-48.268	-36.5567	-51.2329	-55.5049	-35.7729	-55.9309	-56.1141	-64.2635	-54.7932	-80.6513	-53.0196	-49.1909
	1.5	-41.1024	-124.551	-48.2521	-36.536	-51.2453	-55.5698	-35.7596	-55.9723	-56.1187	-64.279	-54.8192	-80.7081	-53.1334	-49.2119
	1.501	-41.1022	-124.544	-48.2389	-36.509	-51.2341	-55.6101	-35.7771	-56.0159	-56.133	-64.2825	-54.7914	-80.7783	-53.2311	-49.3037
	1.502	-41.1194	-124.554	-48.2485	-36.5135	-51.2139	-55.6486	-35.8066	-56.0661	-56.1552	-64.2864	-54.7825	-80.8531	-53.2875	-49.3886
	1.504	-41.1508	-124.564	-48.2737	-36.5466	-51.1831	-55.6975	-35.8237	-56.119	-56.2177	-64.3074	-54.8045	-80.921	-53.3201	-49.4457
	1.505	-41.1721	-124.568	-48.3023	-36.5762	-51.1561	-55.7501	-35.8293	-56.1777	-56.3129	-64.3532	-54.8348	-80.9676	-53.3366	-49.4817
	1.506	-41.1604	-124.576	-48.3436	-36.5997	-51.1405	-55.7914	-35.8383	-56.2331	-56.3899	-64.4071	-54.8779	-80.9964	-53.3346	-49.5143
	1.508	-41.154	-124.603	-48.3925	-36.6214	-51.1378	-55.8179	-35.8521	-56.279	-56.398	-64.4755	-54.9282	-80.982	-53.3406	-49.5371
	1.509	-41.1687	-124.641	-48.4662	-36.6472	-51.1835	-55.8378	-35.8651	-56.3092	-56.4051	-64.5362	-54.9453	-80.9571	-53.3671	-49.5426
	1.51	-41.1972	-124.693	-48.5354	-36.6782	-51.2784	-55.846	-35.8679	-56.3391	-56.394	-64.5456	-54.9169	-80.9223	-53.4031	-49.4991
	1.512	-41.2226	-124.767	-48.5768	-36.6823	-51.3548	-55.8475	-35.8617	-56.3668	-56.3564	-64.4973	-54.9094	-80.8827	-53.4194	-49.4574
	1.513	-41.2419	-124.829	-48.577	-36.6478	-51.3809	-55.84	-35.8696	-56.3827	-56.3325	-64.4664	-54.9478	-80.8802	-53.4077	-49.4704
	1.514	-41.2572	-124.838	-48.5939	-36.6129	-51.4071	-55.8204	-35.9125	-56.3725	-56.3582	-64.5027	-55.0021	-80.9488	-53.3966	-49.5455
	1.516	-41.2573	-124.833	-48.6618	-36.5948	-51.4536	-55.8135	-35.958	-56.3495	-56.3969	-64.5661	-55.0336	-81.0161	-53.3854	-49.6197
	1.517	-41.247	-124.868	-48.7311	-36.5958	-51.5158	-55.8393	-35.9688	-56.3373	-56.4433	-64.6259	-55.024	-81.0753	-53.3812	-49.6898
	1.518	-41.2424	-124.975	-48.7822	-36.609	-51.5744	-55.8713	-35.9428	-56.3546	-56.5002	-64.6712	-55.0214	-81.1215	-53.4171	-49.7471
	1.52	-41.2528	-125.062	-48.8181	-36.6544	-51.6236	-55.8892	-35.9333	-56.377	-56.5487	-64.7069	-55.0435	-81.1708	-53.5175	-49.7665
	1.521	-41.2709	-125.081	-48.8543	-36.6995	-51.6601	-55.8897	-35.9548	-56.4257	-56.5666	-64.7093	-55.0795	-81.2654	-53.6077	-49.7488
	1.522	-41.3508	-125.076	-48.8898	-36.7214	-51.6609	-55.8996	-35.9812	-56.4854	-56.5803	-64.7072	-55.1256	-81.3517	-53.6579	-49.734
	1.524	-41.4652	-125.086	-48.9201	-36.7212	-51.637	-55.9308	-36.0152	-56.5359	-56.6049	-64.7194	-55.1976	-81.3896	-53.6955	-49.7419
	1.525	-41.5557	-125.127	-48.9191	-36.7399	-51.6306	-55.9631	-36.0531	-56.5597	-56.6427	-64.7448	-55.2608	-81.3879	-53.7449	-49.758
	1.526	-41.5494	-125.167	-48.8623	-36.7926	-51.6632	-55.991	-36.0974	-56.5863	-56.6604	-64.7757	-55.2942	-81.3902	-53.8003	-49.8159
	1.528	-41.5441	-125.2	-48.8152	-36.8349	-51.6937	-56.0139	-36.1483	-56.6257	-56.6078	-64.8233	-55.3083	-81.4098	-53.8446	-49.9155
	1.529	-41.5467	-125.226	-48.8426	-36.8477	-51.7139	-56.0299	-36.1923	-56.6695	-56.557	-64.8711	-55.3252	-81.4262	-53.8534	-50.0014
	1.53	-41.5579	-125.262	-48.8845	-36.8405	-51.7274	-56.0324	-36.2217	-56.7191	-56.5392	-64.9136	-55.3439	-81.4222	-53.8575	-50.011
	1.532	-41.5633	-125.323	-48.9144	-36.8127	-51.7409	-56.0379	-36.2469	-56.7625	-56.5475	-64.9475	-55.3615	-81.4037	-53.8509	-50.0157
	1.533	-41.5332	-125.384	-48.9241	-36.7652	-51.7556	-56.0564	-36.2633	-56.7929	-56.5676	-64.9853	-55.3761	-81.3918	-53.8356	-50.0161
	1.534	-41.5082	-125.455	-48.937	-36.7277	-51.7728	-56.0857	-36.2668	-56.7694	-56.6257	-65.0368	-55.3862	-81.3995	-53.8299	-50.0157
	1.536	-41.5295	-125.517	-48.9708	-36.7128	-51.7857	-56.1048	-36.2804	-56.745	-56.6867	-65.0729	-55.3812	-81.4128	-53.8522	-50.0248
	1.537	-41.5902	-125.549	-49.0112	-36.7161	-51.7914	-56.1048	-36.3171	-56.7311	-56.7392	-65.0559	-55.3602	-81.4557	-53.8839	-50.0512
	1.538	-41.6415	-125.548	-49.0765	-36.7681	-51.7908	-56.1092	-36.3588	-56.7278	-56.7788	-65.0105	-55.3382	-81.5418	-53.942	-50.0782
	1.54	-41.6408	-125.552	-49.1709	-36.8627	-51.7784	-56.1292	-36.3523	-56.7398	-56.8075	-64.9983	-55.3145	-81.6283	-54.0078	-50.1077
	1.541	-41.642	-125.593	-49.2579	-36.9556	-51.7749	-56.1574	-36.2863	-56.7928	-56.8063	-65.0402	-55.3088	-81.7118	-54.0459	-50.1335
	1.542	-41.6628	-125.635	-49.3032	-37.037	-51.7992	-56.1963	-36.2324	-56.8456	-56.808	-65.0814	-55.3524	-81.7813	-54.0299	-50.1552
	1.544	-41.7267	-125.667	-49.3422	-37.0851	-51.8414	-56.2568	-36.2011	-56.8991	-56.8387	-65.1187	-55.4281	-81.8453	-54.0125	-50.1714
	1.545	-41.7837	-125.685	-49.381	-37.0668	-51.8669	-56.3095	-36.1869	-56.9516	-56.8878	-65.1547	-55.4968	-81.8929	-53.9913	-50.1796
	1.546	-41.8041	-125.699	-49.4169	-37.0203	-51.8211	-56.326	-36.2187	-56.9886	-56.9354	-65.1975	-55.5497	-81.8871	-53.9721	-50.1556
	1.548	-41.8105	-125.696	-49.4484	-36.9914	-51.7717	-56.316	-36.2944	-56.9884	-56.9646	-65.2419	-55.5991	-81.771	-53.9643	-50.1452
	1.549	-41.8194	-125.694	-49.4552	-36.9836	-51.7764	-56.316	-36.3336	-57.0025	-56.9889	-65.2643	-55.6382	-81.6728	-53.97	-50.2032
	1.55	-41.8352	-125.709	-49.4623	-36.9867	-51.8758	-56.3307	-36.3153	-57.0681	-56.9705	-65.2425	-55.6688	-81.637	-53.9829	-50.2964
	1.552	-41.8525	-125.733	-49.4713	-37.0104	-51.9592	-56.3403	-36.2859	-57.1463	-56.9284	-65.2413	-55.6836	-81.6285	-54.0133	-50.3661
	1.553	-41.8745	-125.766	-49.4817	-37.0338	-51.9763	-56.3391	-36.2675	-57.1772	-56.9088	-65.298	-55.6771	-81.6383	-54.0502	-50.3858
	1.554	-41.8986	-125.838	-49.5049	-37.042	-51.9727	-56.3328	-36.2583	-57.1288	-56.9859	-65.3766	-55.6757	-81.6941	-54.092	-50.4149
	1.556	-41.9482	-125.911	-49.5852	-37.043	-51.9854	-56.325	-36.2763	-57.0956	-57.0574	-65.421	-55.6849	-81.7412	-54.1348	-50.4765
	1.557	-42.0346	-125.992	-49.6607	-37.0816	-52.0121	-56.3153	-36.3348	-57.1111	-57.0842	-65.4177	-55.7027	-81.7569	-54.1672	-50.5457
	1.558	-42.098	-126.056	-49.7128	-37.1658	-52.0409	-56.3046	-36.3993	-57.1558	-57.0839	-65.4224	-55.7455	-81.7531	-54.1779	-50.5876
	1.56	-42.0786	-126.095	-49.7434	-37.2278	-52.0787	-56.2916	-36.4459	-57.2546	-57.0845	-65.445	-55.8151	-81.7825	-54.1915	-50.5843
	1.561	-42.047	-126.088	-49.7813	-37.2444	-52.1243	-56.2779	-36.4769	-57.409	-57.09	-65.4738	-55.8887	-81.8992	-54.2259	-50.5911
	1.562	-42.0504	-126.093	-49.8327	-37.2411	-52.179	-56.2776	-36.5084	-57.4999	-57.0991	-65.5012	-55.9643	-82.0055	-54.28	-50.6277
	1.564	-42.0917	-126.149	-49.8754	-37.2268	-52.2328	-56.2934	-36.5375	-57.4203	-57.128	-65.5251	-56.0183	-82.0575	-54.3253	-50.6674
	1.565	-42.1232	-126.228	-49.8813	-37.2014	-52.2696	-56.3081	-36.5607	-57.3482	-57.1706	-65.5527	-56.0252	-82.0649	-54.3517	-50.697
	1.566	-42.1243	-126.26	-49.8659	-37.197	-52.2549	-56.3219	-36.5749	-57.3559	-57.2185	-65.5928	-55.997	-82.0701	-54.3711	-50.7159
	1.568	-42.1262	-126.203	-49.8581	-37.2308	-52.2408	-56.3377	-36.5797	-57.4133	-57.2633	-65.6399	-55.9782	-82.071	-54.3821	-50.7004
	1.569	-42.1367	-126.168	-49.8761	-37.2823	-52.2294	-56.3635	-36.5779	-57.4612	-57.2996	-65.6828	-55.9742	-82.0845	-54.3843	-50.5952
	1.57	-42.1518	-126.208	-49.9025	-37.3272	-52.2201	-56.4011	-36.5616	-57.4886	-57.2906	-65.7221	-55.9751	-82.1298	-54.3793	-50.4923
	1.572	-42.1647	-126.259	-49.9566	-37.3477	-52.2145	-56.4417	-36.5512	-57.5159	-57.2623	-65.7566	-55.9961	-82.1809	-54.358	-50.4388
	1.573	-42.1718	-126.306	-50.0447	-37.3707	-52.219	-56.4894	-36.5634	-57.5287	-57.2555	-65.7717	-56.0437	-82.226	-54.3395	-50.4297
	1.574	-42.1805	-126.345	-50.1173	-37.4004	-52.2444	-56.5342	-36.5891	-57.5359	-57.314	-65.7784	-56.0858	-82.267	-54.3338	-50.4339
	1.576	-42.201	-126.382	-50.0685	-37.4227	-52.3342	-56.5756	-36.5967	-57.5623	-57.371	-65.7681	-56.1098	-82.2996	-54.3325	-50.4941
	1.577	-42.2206	-126.43	-50.0226	-37.4103	-52.442	-56.6184	-36.5766	-57.6339	-57.4191	-65.7206	-56.13	-82.2811	-54.3292	-50.5816
	1.578	-42.2249	-126.481	-50.0101	-37.3601	-52.4749	-56.6493	-36.5545	-57.7009	-57.4544	-65.682	-56.151	-82.2474	-54.3223	-50.6671
	1.58	-42.2061	-126.535	-50.0144	-37.3374	-52.3882	-56.6484	-36.5282	-57.7406	-57.468	-65.6772	-56.1715	-82.2167	-54.3272	-50.7476
	1.581	-42.187	-126.581	-50.0229	-37.3857	-52.3239	-56.6427	-36.5051	-57.7686	-57.4431	-65.6868	-56.1939	-82.18	-54.3777	-50.8193
	1.582	-42.1658	-126.623	-50.0359	-37.4352	-52.3206	-56.6582	-36.5027	-57.8021	-57.4191	-65.6924	-56.2237	-82.155	-54.4398	-50.8347
	1.584	-42.1488	-126.643	-50.0592	-37.4745	-52.3397	-56.6919	-36.522	-57.8415	-57.3988	-65.6914	-56.2564	-82.1927	-54.4906	-50.829
	1.585	-42.1706	-126.659	-50.1751	-37.4998	-52.3713	-56.7146	-36.5675	-57.8737	-57.3862	-65.7061	-56.2735	-82.2623	-54.5302	-50.8245
	1.586	-42.236	-126.632	-50.2892	-37.4986	-52.418	-56.713	-36.6636	-57.8694	-57.4083	-65.7669	-56.2666	-82.345	-54.5677	-50.8208
	1.588	-42.2902	-126.587	-50.3425	-37.4503	-52.4596	-56.7133	-36.757	-57.8539	-57.4663	-65.8241	-56.2547	-82.4222	-54.5978	-50.8227
	1.589	-42.2808	-126.555	-50.3331	-37.4076	-52.4884	-56.7261	-36.8121	-57.8255	-57.5138	-65.8654	-56.2301	-82.4861	-54.6243	-50.8567
	1.59	-42.2727	-126.554	-50.3239	-37.3825	-52.5169	-56.75	-36.8346	-57.7786	-57.5218	-65.895	-56.2158	-82.491	-54.6583	-50.917
	1.592	-42.2935	-126.56	-50.3188	-37.3697	-52.5556	-56.7719	-36.8368	-57.7462	-57.5228	-65.9235	-56.2462	-82.484	-54.6934	-51.0105
	1.593	-42.3404	-126.614	-50.3173	-37.3665	-52.5997	-56.7901	-36.8025	-57.7803	-57.5073	-65.9496	-56.3215	-82.4488	-54.7415	-51.1546
	1.594	-42.3955	-126.695	-50.3432	-37.3769	-52.6505	-56.8042	-36.7704	-57.8305	-57.4955	-65.9791	-56.3884	-82.3915	-54.8296	-51.2778
	1.596	-42.498	-126.755	-50.3788	-37.3929	-52.7123	-56.8028	-36.7677	-57.865	-57.5223	-66.0177	-56.4328	-82.3562	-54.9028	-51.2938
	1.597	-42.5958	-126.74	-50.4186	-37.4239	-52.7666	-56.7873	-36.7894	-57.8736	-57.6056	-66.0639	-56.4687	-82.4066	-54.9017	-51.27
	1.598	-42.6173	-126.728	-50.4671	-37.4604	-52.8099	-56.7663	-36.8113	-57.8806	-57.68	-66.0976	-56.4967	-82.4679	-54.8245	-51.2752
	1.6	-42.5499	-126.744	-50.5218	-37.4778	-52.8427	-56.7351	-36.8354	-57.8802	-57.6499	-66.0995	-56.5173	-82.5579	-54.7682	-51.3416
	1.601	-42.4886	-126.77	-50.6138	-37.4631	-52.8772	-56.7215	-36.8632	-57.8764	-57.6153	-66.1048	-56.5379	-82.6628	-54.774	-51.3975
	1.602	-42.4552	-126.803	-50.7064	-37.4709	-52.9168	-56.7568	-36.892	-57.8677	-57.5913	-66.1243	-56.5562	-82.7322	-54.796	-51.4078
	1.604	-42.4353	-126.882	-50.7368	-37.535	-52.9478	-56.8209	-36.9205	-57.8533	-57.5797	-66.1529	-56.5799	-82.6886	-54.8278	-51.4017
	1.605	-42.4729	-126.948	-50.6617	-37.6098	-52.9389	-56.8933	-36.9373	-57.856	-57.564	-66.1976	-56.6198	-82.6574	-54.8692	-51.4044
	1.606	-42.5535	-126.948	-50.595	-37.6489	-52.9156	-56.9897	-36.9346	-57.93	-57.5349	-66.2533	-56.667	-82.6825	-54.9136	-51.4263
	1.608	-42.5965	-126.915	-50.5836	-37.6444	-52.9182	-57.0768	-36.9267	-57.9954	-57.5112	-66.2945	-56.6932	-82.7417	-54.9685	-51.4446
	1.609	-42.5187	-126.917	-50.5867	-37.6472	-52.9608	-57.0951	-36.9189	-58.0093	-57.5382	-66.3015	-56.6845	-82.8087	-55.0247	-51.4488
	1.61	-42.4571	-126.992	-50.6011	-37.667	-52.993	-57.0533	-36.9113	-57.9835	-57.586	-66.3098	-56.6835	-82.8794	-55.0537	-51.4464
	1.612	-42.4761	-127.055	-50.6346	-37.6898	-52.9832	-57.0238	-36.9242	-57.9824	-57.6288	-66.3327	-56.7024	-82.943	-55.0482	-51.461
	1.613	-42.5553	-127.058	-50.6642	-37.7041	-52.9661	-57.0162	-36.965	-58.0613	-57.6612	-66.365	-56.7277	-82.9765	-55.0498	-51.5309
	1.614	-42.6344	-127.04	-50.6721	-37.7086	-52.9572	-57.0207	-36.993	-58.1311	-57.6957	-66.4013	-56.7565	-82.9955	-55.0708	-51.6079
	1.616	-42.7029	-127.02	-50.6824	-37.7289	-52.9582	-57.0468	-36.9841	-58.1609	-57.7477	-66.4356	-56.7944	-83.0177	-55.0994	-51.6999
	1.617	-42.7588	-127.001	-50.7429	-37.7808	-52.9586	-57.0851	-36.9534	-58.1644	-57.8046	-66.454	-56.8269	-83.0505	-55.1262	-51.7923
	1.618	-42.772	-127.004	-50.8519	-37.8288	-52.9568	-57.1142	-36.9442	-58.1563	-57.8579	-66.439	-56.8451	-83.0831	-55.1475	-51.8472
	1.62	-42.7594	-127.097	-50.9413	-37.8449	-52.959	-57.1289	-36.977	-58.1193	-57.9177	-66.42	-56.8608	-83.1158	-55.1673	-51.7987
	1.621	-42.7524	-127.197	-50.9408	-37.8323	-52.9779	-57.1479	-37.0232	-58.0947	-57.9709	-66.4242	-56.8986	-83.1481	-55.1834	-51.7505
	1.622	-42.7563	-127.283	-50.9376	-37.8137	-53.0076	-57.1731	-37.0822	-58.1154	-57.977	-66.4721	-56.9642	-83.1614	-55.1957	-51.7025
	1.624	-42.7563	-127.345	-50.9436	-37.7689	-53.0434	-57.2079	-37.1482	-58.1544	-57.958	-66.5206	-57.0134	-83.1358	-55.1975	-51.6404
	1.625	-42.7441	-127.404	-50.9537	-37.7294	-53.0813	-57.24	-37.1811	-58.1994	-57.9513	-66.5725	-56.9638	-83.116	-55.1865	-51.5952
	1.626	-42.7341	-127.456	-50.9574	-37.7249	-53.1296	-57.2627	-37.1363	-58.2673	-57.9965	-66.6262	-56.8992	-83.1149	-55.1818	-51.6008
	1.628	-42.7373	-127.502	-50.9194	-37.7508	-53.2086	-57.2821	-37.0904	-58.332	-58.0337	-66.6622	-56.9017	-83.1248	-55.2072	-51.6215
	1.629	-42.7561	-127.529	-50.8822	-37.7738	-53.2757	-57.3005	-37.0625	-58.3614	-58.0305	-66.6623	-56.9737	-83.1342	-55.2341	-51.6472
	1.63	-42.7681	-127.542	-50.8746	-37.7856	-53.2952	-57.3166	-37.0492	-58.372	-58.0021	-66.6621	-57.0364	-83.1412	-55.2499	-51.6948
	1.632	-42.737	-127.552	-50.8816	-37.792	-53.2646	-57.3358	-37.0353	-58.3813	-57.9781	-66.6604	-57.0628	-83.1454	-55.2538	-51.7401
	1.633	-42.7058	-127.508	-50.8904	-37.7791	-53.2328	-57.3632	-37.0197	-58.3856	-57.9626	-66.6611	-57.0927	-83.1245	-55.2596	-51.766
	1.634	-42.6831	-127.46	-50.9024	-37.7715	-53.1984	-57.3888	-37.0179	-58.3911	-57.9466	-66.6762	-57.1396	-83.0986	-55.2739	-51.7831
	1.636	-42.6691	-127.421	-50.9162	-37.8002	-53.1711	-57.4098	-37.0581	-58.4068	-57.9283	-66.7069	-57.2004	-83.0986	-55.2922	-51.8312
	1.637	-42.6698	-127.396	-50.9704	-37.8501	-53.1636	-57.4226	-37.1264	-58.4233	-57.9082	-66.7413	-57.2517	-83.139	-55.3222	-51.9143
	1.638	-42.706	-127.38	-51.0277	-37.8773	-53.1743	-57.4248	-37.1887	-58.4459	-57.9131	-66.7887	-57.2636	-83.183	-55.357	-51.9984
	1.64	-42.7435	-127.476	-51.0897	-37.8558	-53.2186	-57.4113	-37.2305	-58.4714	-58.0094	-66.836	-57.2773	-83.2541	-55.3957	-52.0868
	1.641	-42.7939	-127.581	-51.1367	-37.8465	-53.3495	-57.4013	-37.2648	-58.5058	-58.102	-66.8833	-57.2975	-83.3394	-55.4408	-52.1624
	1.642	-42.845	-127.634	-51.1793	-37.8772	-53.4648	-57.401	-37.2819	-58.5526	-58.1561	-66.9278	-57.3151	-83.4133	-55.4827	-52.1974
	1.644	-42.8938	-127.616	-51.1977	-37.9134	-53.5078	-57.4088	-37.2915	-58.5961	-58.1734	-66.9597	-57.3234	-83.4637	-55.5089	-52.1981
	1.645	-42.9381	-127.6	-51.2165	-37.9325	-53.493	-57.4489	-37.2923	-58.6176	-58.1885	-66.9505	-57.3212	-83.5172	-55.523	-52.2044
	1.646	-42.9779	-127.61	-51.241	-37.9322	-53.4835	-57.5365	-37.2844	-58.6287	-58.1972	-66.942	-57.3115	-83.5925	-55.5305	-52.2351
	1.648	-42.9846	-127.621	-51.2655	-37.9311	-53.4859	-57.6059	-37.2909	-58.6483	-58.2132	-66.9406	-57.2779	-83.6641	-55.5282	-52.2641
	1.649	-42.9832	-127.619	-51.2994	-37.9285	-53.4894	-57.6265	-37.3268	-58.6845	-58.2664	-66.9457	-57.2459	-83.6916	-55.5328	-52.2821
	1.65	-42.9814	-127.6	-51.3893	-37.9384	-53.4941	-57.6242	-37.3694	-58.7141	-58.3428	-66.939	-57.2327	-83.6566	-55.5608	-52.2936
	1.652	-42.9792	-127.591	-51.4735	-37.987	-53.4989	-57.5981	-37.4039	-58.7039	-58.4303	-66.9013	-57.2375	-83.6228	-55.5883	-52.3271
	1.653	-42.9776	-127.652	-51.4937	-38.0462	-53.5018	-57.5454	-37.4276	-58.6899	-58.5091	-66.8753	-57.2546	-83.5942	-55.6064	-52.384
	1.654	-42.9799	-127.713	-51.4779	-38.0872	-53.4981	-57.5227	-37.442	-58.7088	-58.5715	-66.8946	-57.3064	-83.5658	-55.6166	-52.4309
	1.656	-42.9825	-127.768	-51.4684	-38.1048	-53.4987	-57.5703	-37.4417	-58.7592	-58.4571	-66.9523	-57.3616	-83.5464	-55.6304	-52.4295
	1.657	-42.9862	-127.814	-51.4722	-38.1155	-53.5227	-57.6307	-37.4431	-58.8051	-58.3365	-67.0054	-57.4299	-83.5387	-55.648	-52.4244
	1.658	-42.9909	-127.862	-51.4799	-38.1001	-53.5542	-57.6677	-37.4507	-58.828	-58.3256	-67.0485	-57.5085	-83.5376	-55.6512	-52.432
	1.66	-43.0053	-127.911	-51.5213	-38.0625	-53.5949	-57.6795	-37.456	-58.8488	-58.4338	-67.0911	-57.5747	-83.5623	-55.614	-52.4588
	1.661	-43.0683	-127.949	-51.5726	-38.0472	-53.6451	-57.6839	-37.4381	-58.8458	-58.5377	-67.1277	-57.6064	-83.584	-55.5834	-52.4902
	1.662	-43.1341	-127.902	-51.6148	-38.0871	-53.6861	-57.6686	-37.3978	-58.8222	-58.5818	-67.1549	-57.6295	-83.5897	-55.6201	-52.5425
	1.664	-43.2148	-127.826	-51.6357	-38.1342	-53.6832	-57.6444	-37.3862	-58.8184	-58.6186	-67.1794	-57.6243	-83.5834	-55.728	-52.583
	1.665	-43.2992	-127.803	-51.6581	-38.1591	-53.6725	-57.6257	-37.4236	-58.8859	-58.6352	-67.1978	-57.6011	-83.5638	-55.8191	-52.5486
	1.666	-43.3531	-127.872	-51.6898	-38.1564	-53.6554	-57.6136	-37.4698	-58.9469	-58.6378	-67.2074	-57.5762	-83.521	-55.87	-52.4121
	1.668	-43.3168	-127.948	-51.7214	-38.1509	-53.639	-57.6065	-37.4882	-58.975	-58.6309	-67.1897	-57.5499	-83.4922	-55.9122	-52.3005
	1.669	-43.2852	-128.066	-51.7567	-38.1395	-53.6453	-57.6201	-37.4808	-58.9802	-58.6037	-67.1554	-57.5425	-83.5231	-55.9215	-52.2955
	1.67	-43.2747	-128.178	-51.7882	-38.1245	-53.6958	-57.6504	-37.4812	-58.9881	-58.5806	-67.1533	-57.5847	-83.5681	-55.8865	-52.3188
	1.672	-43.2712	-128.231	-51.8205	-38.0991	-53.7414	-57.6803	-37.492	-59.0001	-58.5856	-67.204	-57.637	-83.6194	-55.8417	-52.3552
	1.673	-43.2571	-128.219	-51.8493	-38.0678	-53.7663	-57.7114	-37.5096	-59.0062	-58.5979	-67.2527	-57.6651	-83.6897	-55.7779	-52.4042
	1.674	-43.2253	-128.203	-51.8736	-38.0692	-53.7863	-57.7375	-37.5446	-58.9887	-58.6083	-67.3037	-57.666	-83.7725	-55.7225	-52.4598
	1.676	-43.1955	-128.181	-51.8703	-38.1467	-53.8201	-57.7379	-37.5943	-58.9747	-58.6158	-67.3513	-57.6724	-83.9029	-55.6863	-52.541
	1.677	-43.1752	-128.169	-51.8539	-38.2235	-53.8625	-57.717	-37.6302	-58.999	-58.623	-67.4135	-57.7016	-84.0311	-55.6797	-52.6235
	1.678	-43.1619	-128.211	-51.8491	-38.2545	-53.9126	-57.7111	-37.6311	-59.0816	-58.628	-67.4875	-57.7308	-84.1323	-55.6803	-52.668
	1.68	-43.1573	-128.269	-51.894	-38.2474	-53.9796	-57.752	-37.6306	-59.1643	-58.6354	-67.5538	-57.7342	-84.1867	-55.7175	-52.6615
	1.681	-43.1623	-128.309	-51.9401	-38.2397	-54.0296	-57.7939	-37.6391	-59.1805	-58.6617	-67.5845	-57.7143	-84.2376	-55.763	-52.6588
	1.682	-43.1694	-128.316	-51.9288	-38.2285	-54.0058	-57.8355	-37.6559	-59.1898	-58.695	-67.6109	-57.7121	-84.2065	-55.8523	-52.6739
	1.684	-43.1902	-128.323	-51.893	-38.2194	-53.9276	-57.8712	-37.6754	-59.2052	-58.7106	-67.6406	-57.7616	-84.1749	-55.9618	-52.694
	1.685	-43.2121	-128.337	-51.8763	-38.2313	-53.8744	-57.8935	-37.6961	-59.2271	-58.6799	-67.6724	-57.8057	-84.1375	-56.0564	-52.7131
	1.686	-43.2507	-128.351	-51.9147	-38.2651	-53.9079	-57.8889	-37.707	-59.2569	-58.6622	-67.695	-57.8227	-84.0969	-56.0881	-52.7272
	1.688	-43.2898	-128.381	-51.9524	-38.2863	-53.9395	-57.8843	-37.693	-59.338	-58.7109	-67.6799	-57.827	-84.0667	-56.1193	-52.7448
	1.689	-43.3305	-128.448	-51.9611	-38.261	-53.963	-57.8797	-37.6693	-59.4156	-58.778	-67.663	-57.8309	-84.0872	-56.1488	-52.801
	1.69	-43.3754	-128.512	-51.9632	-38.2349	-53.9822	-57.8786	-37.6543	-59.4616	-58.8303	-67.6601	-57.8333	-84.114	-56.1763	-52.8622
	1.692	-43.4183	-128.495	-52.0012	-38.2117	-54.0121	-57.8989	-37.6523	-59.4832	-58.8551	-67.6694	-57.8389	-84.2078	-56.1925	-52.8879
	1.693	-43.4407	-128.461	-52.0817	-38.1947	-54.0667	-57.9509	-37.6533	-59.4968	-58.8755	-67.6871	-57.8599	-84.353	-56.1921	-52.8548
	1.694	-43.4556	-128.433	-52.1587	-38.1959	-54.1131	-57.9994	-37.6615	-59.4573	-58.8769	-67.7298	-57.8924	-84.4844	-56.1857	-52.8263
	1.696	-43.4603	-128.416	-52.1279	-38.2329	-54.1285	-58.0396	-37.6722	-59.4224	-58.8768	-67.7681	-57.9116	-84.5095	-56.155	-52.8375
	1.697	-43.4472	-128.407	-52.0951	-38.2679	-54.1266	-58.0847	-37.6817	-59.4305	-58.8809	-67.7859	-57.8893	-84.5263	-56.1368	-52.8554
	1.698	-43.4381	-128.551	-52.1075	-38.296	-54.1205	-58.1206	-37.6888	-59.4672	-58.8904	-67.79	-57.8641	-84.4728	-56.1726	-52.864
	1.7	-43.4645	-128.7	-52.1543	-38.3205	-54.1012	-58.137	-37.7096	-59.5221	-58.9034	-67.7919	-57.8283	-84.405	-56.2341	-52.8605
	1.701	-43.4935	-128.766	-52.2051	-38.3362	-54.086	-58.1523	-37.7602	-59.5898	-58.9295	-67.7881	-57.7974	-84.3894	-56.2893	-52.8716
	1.702	-43.5113	-128.743	-52.2502	-38.337	-54.0891	-58.1612	-37.8132	-59.6477	-58.9532	-67.7837	-57.8001	-84.4521	-56.332	-52.991
	1.704	-43.5147	-128.721	-52.2925	-38.338	-54.1057	-58.1648	-37.8333	-59.6287	-58.9589	-67.7773	-57.8454	-84.5117	-56.3713	-53.1229
	1.705	-43.5219	-128.735	-52.2864	-38.3397	-54.1242	-58.1661	-37.8159	-59.5993	-58.9462	-67.7726	-57.8951	-84.5486	-56.3971	-53.1968
	1.706	-43.5431	-128.749	-52.2643	-38.3442	-54.1484	-58.161	-37.8052	-59.5802	-58.9441	-67.7815	-57.9623	-84.579	-56.4182	-53.1891
	1.708	-43.562	-128.733	-52.26	-38.3638	-54.1721	-58.1601	-37.8092	-59.5746	-58.986	-67.8117	-58.032	-84.6008	-56.4353	-53.1717
	1.709	-43.5645	-128.68	-52.309	-38.4077	-54.1898	-58.1738	-37.8221	-59.5794	-59.026	-67.8411	-58.0814	-84.6128	-56.446	-53.121
	1.71	-43.5633	-128.631	-52.357	-38.4359	-54.203	-58.1962	-37.85	-59.6297	-59.0363	-67.8678	-58.1131	-84.6122	-56.4588	-53.0722
	1.712	-43.5984	-128.624	-52.3887	-38.4176	-54.2264	-58.2194	-37.8933	-59.6775	-59.031	-67.8925	-58.1389	-84.5615	-56.4792	-53.0348
	1.713	-43.6783	-128.62	-52.4097	-38.3888	-54.2738	-58.2426	-37.925	-59.7091	-59.0294	-67.9148	-58.1443	-84.5221	-56.5025	-53.0053
	1.714	-43.7426	-128.627	-52.4307	-38.3806	-54.3206	-58.2753	-37.9353	-59.7308	-59.0429	-67.9386	-58.1413	-84.5428	-56.5173	-52.9912
	1.716	-43.721	-128.65	-52.4497	-38.4009	-54.3627	-58.3336	-37.9462	-59.7555	-59.057	-67.9525	-58.1492	-84.606	-56.514	-53.037
	1.717	-43.6917	-128.676	-52.4709	-38.4164	-54.3983	-58.392	-37.9781	-59.7877	-59.0783	-67.9317	-58.1713	-84.6685	-56.5158	-53.0804
	1.718	-43.6587	-128.729	-52.51	-38.416	-54.425	-58.4164	-38.027	-59.8187	-59.1058	-67.8886	-58.1841	-84.7146	-56.5367	-53.1107
	1.72	-43.6303	-128.792	-52.55	-38.4055	-54.4389	-58.392	-38.0448	-59.845	-59.1434	-67.8701	-58.1705	-84.7479	-56.5711	-53.1325
	1.721	-43.6368	-128.854	-52.5763	-38.4043	-54.4539	-58.3669	-38.0151	-59.8721	-59.201	-67.9121	-58.1581	-84.7226	-56.6064	-53.1624
	1.722	-43.7364	-128.915	-52.5821	-38.4289	-54.4758	-58.3394	-38.0083	-59.8801	-59.254	-67.9616	-58.1742	-84.6841	-56.6438	-53.2144
	1.724	-43.827	-128.964	-52.5928	-38.4712	-54.5009	-58.3101	-38.055	-59.8258	-59.2615	-68.0279	-58.2257	-84.6755	-56.6763	-53.2658
	1.725	-43.8691	-128.927	-52.6161	-38.5437	-54.5549	-58.2922	-38.1168	-59.7761	-59.2527	-68.0967	-58.2773	-84.7074	-56.6908	-53.3127
	1.726	-43.8894	-128.879	-52.6345	-38.6431	-54.6293	-58.299	-38.1454	-59.7587	-59.2638	-68.1504	-58.3269	-84.7385	-56.6924	-53.3523
	1.728	-43.9359	-128.851	-52.6203	-38.7084	-54.6634	-58.315	-38.1143	-59.7623	-59.3185	-68.1587	-58.3647	-84.7668	-56.6892	-53.3679
	1.729	-44.0151	-128.84	-52.5864	-38.6917	-54.5669	-58.3828	-38.0917	-59.7894	-59.3643	-68.1621	-58.3839	-84.8002	-56.6681	-53.3311
	1.73	-44.0643	-128.831	-52.5626	-38.6554	-54.4847	-58.4792	-38.0949	-59.8678	-59.34	-68.1324	-58.3839	-84.868	-56.6431	-53.3066
	1.732	-43.9842	-128.831	-52.5825	-38.64	-54.4852	-58.5517	-38.1006	-59.946	-59.3003	-68.0836	-58.3794	-84.9673	-56.6412	-53.3357
	1.733	-43.9025	-128.841	-52.604	-38.6525	-54.5174	-58.5475	-38.0951	-59.9682	-59.2809	-68.0498	-58.3536	-85.0537	-56.6752	-53.3798
	1.734	-43.8661	-128.86	-52.6301	-38.6572	-54.5435	-58.5413	-38.0773	-59.958	-59.2884	-68.0645	-58.3282	-85.0915	-56.709	-53.4075
	1.736	-43.8909	-128.926	-52.6656	-38.6226	-54.5521	-58.5246	-38.0656	-59.9516	-59.3015	-68.0793	-58.3062	-85.1266	-56.7414	-53.4062
	1.737	-43.917	-128.996	-52.7011	-38.5886	-54.5616	-58.5075	-38.0706	-59.9757	-59.3482	-68.095	-58.2915	-85.1443	-56.7724	-53.4078
	1.738	-43.9732	-129.061	-52.7244	-38.5829	-54.5756	-58.5072	-38.0813	-59.9974	-59.389	-68.1127	-58.306	-85.1247	-56.795	-53.4677
	1.739	-44.0309	-129.122	-52.7469	-38.6054	-54.6009	-58.5348	-38.1006	-59.9815	-59.3944	-68.1437	-58.4009	-85.1091	-56.8084	-53.5303
	1.741	-44.0444	-129.179	-52.7725	-38.6256	-54.6847	-58.5553	-38.125	-59.937	-59.3739	-68.2019	-58.4843	-85.1426	-56.8299	-53.5806
	1.742	-44.0019	-129.156	-52.799	-38.6354	-54.7863	-58.5442	-38.1538	-59.9054	-59.3651	-68.254	-58.502	-85.1951	-56.897	-53.6169
	1.743	-43.9609	-129.131	-52.8245	-38.6449	-54.8208	-58.5241	-38.1926	-59.9729	-59.3945	-68.2748	-58.4892	-85.2428	-56.9647	-53.6466
	1.745	-43.9464	-129.156	-52.8175	-38.65	-54.709	-58.5014	-38.225	-60.0396	-59.4282	-68.2848	-58.4811	-85.2635	-56.9695	-53.6208
	1.746	-43.9342	-129.204	-52.8113	-38.6516	-54.6212	-58.4804	-38.2358	-60.096	-59.4869	-68.3107	-58.4831	-85.2913	-56.8954	-53.5941
	1.747	-43.9282	-129.25	-52.8401	-38.6617	-54.6378	-58.4704	-38.2312	-60.1598	-59.5646	-68.366	-58.4996	-85.3609	-56.8365	-53.5808
	1.749	-43.929	-129.28	-52.9023	-38.7061	-54.6923	-58.5036	-38.2304	-60.2166	-59.6338	-68.4133	-58.5688	-85.4241	-56.8511	-53.5778
	1.75	-43.9466	-129.308	-52.9629	-38.7484	-54.7277	-58.5349	-38.2382	-60.2018	-59.6804	-68.4257	-58.6305	-85.4429	-56.8715	-53.5974
	1.751	-43.9973	-129.299	-52.9753	-38.7618	-54.7269	-58.5486	-38.248	-60.1673	-59.7221	-68.4268	-58.654	-85.4308	-56.9007	-53.6549
	1.753	-44.0459	-129.28	-52.9886	-38.748	-54.7284	-58.5497	-38.2614	-60.138	-59.7272	-68.4232	-58.651	-85.4238	-56.9471	-53.7023
	1.754	-44.0695	-129.285	-53.0108	-38.734	-54.7394	-58.5593	-38.2744	-60.1394	-59.7036	-68.4112	-58.6487	-85.4324	-56.9829	-53.6487
	1.755	-44.0881	-129.322	-53.0434	-38.7174	-54.7547	-58.5872	-38.2784	-60.1431	-59.6899	-68.4121	-58.6492	-85.4398	-56.9729	-53.5833
	1.757	-44.1205	-129.363	-53.0747	-38.7072	-54.7727	-58.6117	-38.2687	-60.1681	-59.7332	-68.4634	-58.6504	-85.4373	-56.9517	-53.5446
	1.758	-44.1792	-129.426	-53.0832	-38.7272	-54.8055	-58.622	-38.2614	-60.1998	-59.7755	-68.5195	-58.6548	-85.4316	-56.9204	-53.539
	1.759	-44.2305	-129.487	-53.0915	-38.7707	-54.8411	-58.6282	-38.2606	-60.2323	-59.7775	-68.5501	-58.6633	-85.4242	-56.8803	-53.5449
	1.761	-44.2136	-129.54	-53.1106	-38.8188	-54.8686	-58.6523	-38.2614	-60.2627	-59.7615	-68.5496	-58.6777	-85.4133	-56.8557	-53.6477
	1.762	-44.1836	-129.587	-53.1537	-38.8645	-54.8889	-58.7124	-38.2511	-60.2946	-59.7401	-68.5388	-58.7053	-85.4005	-56.9023	-53.7624
	1.763	-44.1692	-129.61	-53.1948	-38.9056	-54.9212	-58.7539	-38.2218	-60.3362	-59.7194	-68.4879	-58.7326	-85.3755	-56.9519	-53.8294
	1.765	-44.1816	-129.534	-53.2113	-38.9303	-54.982	-58.7308	-38.2191	-60.3749	-59.6989	-68.4238	-58.7604	-85.3525	-57.001	-53.8275
	1.766	-44.1905	-129.461	-53.2225	-38.9488	-55.0402	-58.6861	-38.2817	-60.3893	-59.6829	-68.4067	-58.7865	-85.3578	-57.0574	-53.8343
	1.767	-44.1624	-129.439	-53.236	-38.9598	-55.0699	-58.6871	-38.3668	-60.3686	-59.6677	-68.4833	-58.8202	-85.4036	-57.1064	-53.8931
	1.769	-44.1213	-129.438	-53.2552	-38.9569	-55.0875	-58.7531	-38.4038	-60.3491	-59.6672	-68.556	-58.8567	-85.4419	-57.1249	-53.9373
	1.77	-44.0984	-129.455	-53.2727	-38.9558	-55.0972	-58.7986	-38.3783	-60.3366	-59.6829	-68.6133	-58.8849	-85.4376	-57.1426	-53.8551
	1.771	-44.1319	-129.495	-53.271	-38.9603	-55.0744	-58.7843	-38.3654	-60.3277	-59.6995	-68.662	-58.8858	-85.4262	-57.1832	-53.7183
	1.773	-44.163	-129.533	-53.2623	-38.9678	-55.05	-58.7655	-38.38	-60.3464	-59.7291	-68.6966	-58.8847	-85.4254	-57.2471	-53.6718
	1.774	-44.172	-129.545	-53.2506	-38.9806	-55.0121	-58.7777	-38.4083	-60.4058	-59.7573	-68.705	-58.8872	-85.4428	-57.2778	-53.8032
	1.775	-44.1732	-129.554	-53.2258	-38.9982	-54.9659	-58.8215	-38.4608	-60.4723	-59.7694	-68.7169	-58.892	-85.4635	-57.1886	-53.924
	1.777	-44.2039	-129.565	-53.2105	-39.0078	-54.943	-58.8621	-38.5415	-60.5762	-59.7642	-68.7406	-58.8951	-85.5036	-57.1117	-53.968
	1.778	-44.2874	-129.577	-53.2803	-38.9955	-55.0025	-58.8916	-38.5996	-60.6693	-59.7716	-68.7689	-58.8938	-85.5541	-57.1115	-53.9935
	1.779	-44.361	-129.588	-53.3858	-38.9812	-55.0597	-58.9177	-38.6093	-60.6816	-59.8413	-68.7912	-58.9071	-85.5874	-57.1737	-54.0099
	1.781	-44.3625	-129.594	-53.4865	-38.9725	-55.0995	-58.9441	-38.5911	-60.6022	-59.9081	-68.802	-58.9653	-85.5794	-57.2353	-54.0191
	1.782	-44.3449	-129.601	-53.5552	-38.9695	-55.1288	-58.9734	-38.5518	-60.5384	-59.944	-68.8118	-59.0331	-85.5691	-57.2966	-54.0455
	1.783	-44.3279	-129.63	-53.6119	-38.9713	-55.178	-59.002	-38.4675	-60.5436	-59.9602	-68.8099	-59.083	-85.5482	-57.3563	-54.1765
	1.785	-44.312	-129.687	-53.5802	-39.0095	-55.2281	-59.0265	-38.4065	-60.5565	-59.9654	-68.7976	-59.0767	-85.5276	-57.3526	-54.2905
	1.786	-44.3031	-129.743	-53.5285	-39.0639	-55.2374	-59.0515	-38.4325	-60.5897	-59.9426	-68.785	-59.0751	-85.5182	-57.3047	-54.2925
	1.787	-44.367	-129.77	-53.4958	-39.1008	-55.1558	-59.0634	-38.4941	-60.6405	-59.9266	-68.7701	-59.1105	-85.5271	-57.2676	-54.1804
	1.789	-44.4664	-129.79	-53.4963	-39.0904	-55.09	-59.056	-38.5435	-60.6903	-59.9661	-68.7583	-59.1556	-85.5498	-57.2855	-54.0732
	1.79	-44.5412	-129.839	-53.4981	-39.0778	-55.1105	-59.0442	-38.5676	-60.7026	-60.0173	-68.7733	-59.1721	-85.6559	-57.3011	-54.0706
	1.791	-44.5369	-129.897	-53.4744	-39.052	-55.1459	-59.0053	-38.5854	-60.7144	-60.0528	-68.809	-59.1336	-85.759	-57.292	-54.0883
	1.793	-44.5312	-129.941	-53.45	-39.0251	-55.1615	-58.9579	-38.5833	-60.6949	-60.059	-68.8529	-59.1027	-85.8091	-57.2711	-54.1031
	1.794	-44.4868	-129.943	-53.4713	-39.0112	-55.1531	-58.9143	-38.5753	-60.639	-60.0654	-68.9019	-59.124	-85.83	-57.2762	-54.1133
	1.795	-44.425	-129.942	-53.5238	-39.0209	-55.1619	-58.8848	-38.5585	-60.5854	-60.0731	-68.9489	-59.1561	-85.8481	-57.3372	-54.1243
	1.797	-44.367	-129.972	-53.5734	-39.0341	-55.2336	-58.8691	-38.5316	-60.5808	-60.0826	-68.9826	-59.1875	-85.8171	-57.394	-54.2535
	1.798	-44.3249	-130.006	-53.5947	-39.0656	-55.3046	-58.9261	-38.5211	-60.5808	-60.1049	-69.0078	-59.2129	-85.7814	-57.413	-54.3873
	1.799	-44.2835	-130.019	-53.6155	-39.105	-55.3708	-58.996	-38.557	-60.6221	-60.1435	-69.0223	-59.2338	-85.7419	-57.4238	-54.4352
	1.801	-44.3277	-130.006	-53.6497	-39.1301	-55.4271	-59.0454	-38.5943	-60.7197	-60.1718	-69.0222	-59.2309	-85.7053	-57.4474	-54.3901
	1.802	-44.4084	-129.986	-53.687	-39.118	-55.4534	-59.0619	-38.6135	-60.8172	-60.1428	-69.0242	-59.2295	-85.6842	-57.4899	-54.3375
	1.803	-44.4878	-129.95	-53.725	-39.1096	-55.4044	-59.0831	-38.6161	-60.8735	-60.1115	-69.035	-59.2438	-85.7645	-57.5281	-54.288
	1.805	-44.538	-129.913	-53.7582	-39.1214	-55.3778	-59.1274	-38.622	-60.9224	-60.0868	-69.0524	-59.2646	-85.8423	-57.5338	-54.2393
	1.806	-44.5866	-129.935	-53.7909	-39.1479	-55.4444	-59.1778	-38.6368	-60.992	-60.072	-69.1027	-59.2847	-85.89	-57.5333	-54.2233
	1.807	-44.5634	-129.981	-53.7715	-39.1674	-55.5436	-59.2079	-38.6492	-61.0652	-60.086	-69.1585	-59.3034	-85.9134	-57.5259	-54.222
	1.809	-44.5278	-130.025	-53.7395	-39.1582	-55.6013	-59.2019	-38.6433	-61.1199	-60.1713	-69.1964	-59.312	-85.9302	-57.5047	-54.2501
	1.81	-44.5335	-130.057	-53.7275	-39.1513	-55.5812	-59.1992	-38.6191	-61.1062	-60.2653	-69.204	-59.2687	-85.9312	-57.4913	-54.3418
	1.811	-44.5809	-130.088	-53.7554	-39.1611	-55.5615	-59.2103	-38.6282	-61.0929	-60.2965	-69.2069	-59.2106	-85.9319	-57.5272	-54.4314
	1.813	-44.6219	-130.114	-53.7829	-39.1891	-55.5318	-59.2252	-38.7142	-61.0842	-60.3005	-69.1877	-59.1915	-85.9308	-57.5711	-54.4783
	1.814	-44.5706	-130.14	-53.7996	-39.2209	-55.5046	-59.2255	-38.779	-61.0812	-60.2953	-69.1624	-59.2343	-85.93	-57.6166	-54.51
	1.815	-44.518	-130.158	-53.8163	-39.2555	-55.4781	-59.1998	-38.77	-61.1143	-60.2675	-69.1568	-59.2776	-85.9327	-57.6731	-54.5751
	1.817	-44.4896	-130.159	-53.8316	-39.2779	-55.4391	-59.1734	-38.7071	-61.2269	-60.2409	-69.1824	-59.327	-85.9402	-57.7209	-54.6507
	1.818	-44.4887	-130.161	-53.8458	-39.2635	-55.4039	-59.1447	-38.6603	-61.3261	-60.2576	-69.2061	-59.3885	-85.9663	-57.7212	-54.7116
	1.819	-44.4931	-130.209	-53.8612	-39.2277	-55.4183	-59.121	-38.6473	-61.3149	-60.2867	-69.2215	-59.4347	-86.0453	-57.7095	-54.7128
	1.821	-44.5822	-130.269	-53.8952	-39.2022	-55.4494	-59.1279	-38.6394	-61.271	-60.3155	-69.2399	-59.4468	-86.1235	-57.6921	-54.7118
	1.822	-44.6841	-130.301	-53.9293	-39.2023	-55.4832	-59.1839	-38.6408	-61.2745	-60.3739	-69.2843	-59.471	-86.1947	-57.6703	-54.6828
	1.823	-44.7718	-130.277	-53.9484	-39.2162	-55.5275	-59.2243	-38.6486	-61.371	-60.4314	-69.3444	-59.5345	-86.2539	-57.6687	-54.6454
	1.825	-44.8536	-130.255	-53.9438	-39.2713	-55.5711	-59.2107	-38.6867	-61.4579	-60.471	-69.3904	-59.5941	-86.2991	-57.7637	-54.6176
	1.826	-44.9215	-130.282	-53.9386	-39.3308	-55.6084	-59.169	-38.7872	-61.4839	-60.5013	-69.3953	-59.6243	-86.3139	-57.8599	-54.6124
	1.827	-44.822	-130.317	-53.9265	-39.365	-55.6481	-59.1346	-38.8764	-61.4928	-60.533	-69.4038	-59.625	-86.3194	-57.9029	-54.6136
	1.829	-44.7038	-130.349	-53.9147	-39.3685	-55.6804	-59.1236	-38.889	-61.488	-60.5554	-69.4258	-59.6236	-86.2762	-57.8864	-54.6811
	1.83	-44.6519	-130.383	-53.9163	-39.3784	-55.6861	-59.1268	-38.8375	-61.4678	-60.5789	-69.4513	-59.6182	-86.2348	-57.8714	-54.7674
	1.831	-44.674	-130.413	-53.965	-39.4042	-55.6949	-59.1764	-38.804	-61.4505	-60.6187	-69.4732	-59.6126	-86.2266	-57.8639	-54.8231
	1.833	-44.692	-130.388	-54.0136	-39.4218	-55.7277	-59.255	-38.8077	-61.4495	-60.6598	-69.4917	-59.6066	-86.248	-57.8626	-54.8103
	1.834	-44.6706	-130.354	-54.063	-39.4123	-55.7623	-59.3351	-38.8112	-61.4547	-60.6775	-69.51	-59.6008	-86.2786	-57.879	-54.8062
	1.835	-44.6496	-130.34	-54.1212	-39.3813	-55.7844	-59.3768	-38.7982	-61.4911	-60.647	-69.5082	-59.5941	-86.3427	-57.9029	-54.877
	1.837	-44.6721	-130.359	-54.1701	-39.3576	-55.7894	-59.423	-38.7679	-61.546	-60.6155	-69.4952	-59.5855	-86.4023	-57.9	-54.9703
	1.838	-44.7373	-130.376	-54.1423	-39.3946	-55.8033	-59.4531	-38.7411	-61.5967	-60.5715	-69.4811	-59.5785	-86.4393	-57.8214	-55.0391
	1.839	-44.8003	-130.365	-54.1135	-39.4294	-55.8797	-59.4641	-38.7282	-61.5895	-60.5344	-69.4695	-59.5921	-86.4609	-57.7467	-55.0674
	1.841	-44.8434	-130.35	-54.1218	-39.4297	-55.956	-59.475	-38.7268	-61.5817	-60.5367	-69.4562	-59.6143	-86.4832	-57.7455	-55.0908
	1.842	-44.891	-130.369	-54.1671	-39.4081	-55.9579	-59.4845	-38.7656	-61.507	-60.5725	-69.4287	-59.6446	-86.4865	-57.7609	-55.0725
	1.843	-44.9326	-130.436	-54.2123	-39.3947	-55.8772	-59.4912	-38.8236	-61.3779	-60.61	-69.4049	-59.6846	-86.4898	-57.7938	-55.0282
	1.845	-44.963	-130.508	-54.2406	-39.3998	-55.8101	-59.4874	-38.8625	-61.2588	-60.6606	-69.4133	-59.7196	-86.4907	-57.8521	-54.9884
	1.846	-44.979	-130.598	-54.268	-39.4057	-55.8203	-59.4446	-38.8606	-61.3125	-60.7082	-69.4559	-59.7188	-86.4898	-57.9109	-54.9771
	1.847	-44.9468	-130.686	-54.2846	-39.4165	-55.8324	-59.4097	-38.8621	-61.3661	-60.7243	-69.5002	-59.7102	-86.4803	-57.9772	-54.9668
	1.849	-44.9129	-130.72	-54.2929	-39.4267	-55.853	-59.4237	-38.8761	-61.4201	-60.7177	-69.5437	-59.7009	-86.4484	-58.0427	-54.9923
	1.85	-44.9614	-130.681	-54.3009	-39.4215	-55.894	-59.4685	-38.8968	-61.4956	-60.7063	-69.5851	-59.6915	-86.4197	-58.0814	-55.0222
	1.851	-45.0431	-130.637	-54.3184	-39.396	-55.9288	-59.4997	-38.9281	-61.5743	-60.6877	-69.6252	-59.6825	-86.4552	-58.0847	-55.0778
	1.853	-45.0981	-130.657	-54.3385	-39.3789	-55.9321	-59.4808	-38.9667	-61.6422	-60.678	-69.6674	-59.6772	-86.5145	-58.0902	-55.1569
	1.854	-45.0539	-130.692	-54.3546	-39.4025	-55.9266	-59.4616	-38.9926	-61.6983	-60.7425	-69.7097	-59.6752	-86.5548	-58.1198	-55.2361
	1.855	-45.0078	-130.744	-54.3595	-39.4302	-55.9276	-59.4585	-38.9789	-61.7313	-60.8224	-69.7423	-59.6944	-86.5403	-58.1482	-55.2538
	1.857	-44.9672	-130.823	-54.3656	-39.4655	-55.9367	-59.4767	-38.9657	-61.7459	-60.8792	-69.7724	-59.737	-86.5266	-58.1522	-55.2713
	1.858	-44.9286	-130.904	-54.3963	-39.5145	-55.9549	-59.4927	-38.9766	-61.7547	-60.8913	-69.784	-59.7779	-86.5234	-58.1342	-55.247
	1.859	-44.9245	-130.894	-54.4272	-39.5534	-56.0136	-59.4969	-39.0101	-61.7317	-60.9072	-69.7817	-59.8082	-86.5265	-58.1153	-55.1998
	1.861	-44.9869	-130.865	-54.4633	-39.5475	-56.0628	-59.4946	-39.0526	-61.7109	-60.9476	-69.7811	-59.8337	-86.5813	-58.1014	-55.1548
	1.862	-45.0493	-130.863	-54.5041	-39.5352	-56.0647	-59.4699	-39.1186	-61.7258	-60.9921	-69.7901	-59.852	-86.6928	-58.0912	-55.1294
	1.863	-45.0748	-130.907	-54.5453	-39.5404	-56.0327	-59.4338	-39.169	-61.7525	-61.0075	-69.8009	-59.8675	-86.7988	-58.1135	-55.1053
	1.865	-45.0937	-130.95	-54.5697	-39.5753	-56.0085	-59.4109	-39.1643	-61.7646	-60.9608	-69.8056	-59.8762	-86.8255	-58.1461	-55.1469
	1.866	-45.0756	-130.909	-54.5936	-39.5994	-56.0254	-59.4233	-39.1266	-61.7497	-60.912	-69.7999	-59.8534	-86.8452	-58.1948	-55.2049
	1.867	-45.0303	-130.861	-54.5834	-39.5798	-56.0419	-59.4326	-39.0982	-61.739	-60.8563	-69.7964	-59.8291	-86.8457	-58.2711	-55.2497
	1.869	-44.9977	-130.844	-54.557	-39.5466	-56.0331	-59.4282	-39.0898	-61.7749	-60.8053	-69.807	-59.8281	-86.8345	-58.3347	-55.2801
	1.87	-45.0423	-130.852	-54.5303	-39.5225	-56.008	-59.4191	-39.0866	-61.8156	-60.786	-69.8208	-59.8555	-86.815	-58.3167	-55.3103
	1.871	-45.086	-130.87	-54.5029	-39.5146	-55.9864	-59.4228	-39.1006	-61.8424	-60.7981	-69.8334	-59.8898	-86.7749	-58.2801	-55.3311
	1.873	-45.1098	-130.922	-54.4783	-39.525	-55.9855	-59.452	-39.1181	-61.8509	-60.8105	-69.8448	-59.9364	-86.7385	-58.2698	-55.3464
	1.874	-45.1245	-130.974	-54.5497	-39.6052	-55.9879	-59.4833	-39.1269	-61.8585	-60.8194	-69.8639	-59.9802	-86.7338	-58.307	-55.3564
	1.875	-45.138	-131.008	-54.6594	-39.707	-56.047	-59.5227	-39.1238	-61.8579	-60.8282	-69.9243	-60.0198	-86.7422	-58.3497	-55.3437
	1.877	-45.154	-131.038	-54.7386	-39.7767	-56.1416	-59.5647	-39.1265	-61.855	-60.8463	-69.9885	-60.052	-86.7603	-58.4234	-55.3288
	1.878	-45.1699	-131.057	-54.7213	-39.7917	-56.2212	-59.6085	-39.1465	-61.8368	-60.8742	-70.0404	-60.0754	-86.7891	-58.4984	-55.2815
	1.879	-45.1704	-130.981	-54.7057	-39.7991	-56.2207	-59.6465	-39.172	-61.8075	-60.8995	-70.0732	-60.0836	-86.8193	-58.5211	-55.2186
	1.881	-45.1472	-130.907	-54.7238	-39.7802	-56.2224	-59.66	-39.2046	-61.7834	-60.8783	-70.092	-60.0902	-86.8497	-58.4473	-55.1796
	1.882	-45.1239	-130.912	-54.7532	-39.753	-56.2514	-59.5969	-39.2409	-61.7863	-60.8576	-70.0461	-60.0905	-86.8761	-58.3804	-55.2121
	1.883	-45.0997	-130.96	-54.7791	-39.739	-56.2832	-59.5481	-39.28	-61.7911	-60.8769	-69.9994	-60.0867	-86.8902	-58.3491	-55.2461
	1.885	-45.0799	-130.987	-54.7891	-39.7455	-56.2877	-59.5633	-39.3249	-61.8106	-60.9157	-69.9758	-60.0774	-86.8963	-58.3302	-55.2972
	1.886	-45.0723	-130.949	-54.7993	-39.7414	-56.256	-59.621	-39.3634	-61.8431	-60.9489	-69.9741	-60.0528	-86.9029	-58.332	-55.3532
	1.887	-45.0787	-130.914	-54.8134	-39.7089	-56.2329	-59.6891	-39.3742	-61.8776	-60.9723	-69.9731	-60.0402	-86.9125	-58.3882	-55.413
	1.889	-45.0891	-130.946	-54.825	-39.6793	-56.2936	-59.7736	-39.3519	-61.9255	-60.9963	-69.9778	-60.0708	-86.9215	-58.4397	-55.4671
	1.89	-45.1365	-131.008	-54.8201	-39.6574	-56.3627	-59.8497	-39.312	-61.9712	-61.0364	-69.9833	-60.1279	-86.9291	-58.4635	-55.5175
	1.891	-45.1848	-131.072	-54.8004	-39.6424	-56.4002	-59.8443	-39.2398	-61.9954	-61.0799	-70.0135	-60.1919	-86.9401	-58.4686	-55.5337
	1.893	-45.2452	-131.145	-54.7818	-39.6332	-56.3883	-59.7897	-39.1765	-61.9916	-61.1109	-70.0595	-60.2393	-86.951	-58.4772	-55.5462
	1.894	-45.2999	-131.213	-54.788	-39.6679	-56.3788	-59.7503	-39.1683	-61.9871	-61.1011	-70.0982	-60.2847	-86.9703	-58.4948	-55.5524
	1.895	-45.3423	-131.222	-54.7968	-39.7045	-56.3879	-59.771	-39.1837	-62.0132	-61.0927	-70.0727	-60.308	-86.9937	-58.5131	-55.5494
	1.897	-45.298	-131.201	-54.7819	-39.7508	-56.4002	-59.7865	-39.1981	-62.0504	-61.1104	-70.0471	-60.3191	-87.0242	-58.5483	-55.5462
	1.898	-45.2487	-131.18	-54.7542	-39.8012	-56.4127	-59.7611	-39.2077	-62.0817	-61.1357	-70.044	-60.3182	-87.0889	-58.5853	-55.4557
	1.899	-45.2388	-131.163	-54.7341	-39.8482	-56.4252	-59.7253	-39.2128	-62.0946	-61.1601	-70.0724	-60.2971	-87.1526	-58.5907	-55.3508
	1.901	-45.2486	-131.146	-54.7544	-39.8871	-56.4374	-59.7168	-39.1931	-62.1073	-61.178	-70.1012	-60.2766	-87.1614	-58.5375	-55.3212
	1.902	-45.2576	-131.145	-54.7777	-39.9202	-56.447	-59.7666	-39.1681	-62.1201	-61.1997	-70.1372	-60.262	-87.1501	-58.4919	-55.4224
	1.903	-45.2549	-131.157	-54.8251	-39.9129	-56.4572	-59.8094	-39.166	-62.1331	-61.2706	-70.1757	-60.2501	-87.1398	-58.5749	-55.5293
	1.905	-45.2514	-131.172	-54.8922	-39.8764	-56.4661	-59.8046	-39.1965	-62.1601	-61.3647	-70.1961	-60.2527	-87.1299	-58.6718	-55.5732
	1.906	-45.2653	-131.234	-54.9579	-39.84	-56.4718	-59.7844	-39.2235	-62.2282	-61.4289	-70.1839	-60.2895	-87.1204	-58.7177	-55.6061
	1.907	-45.3008	-131.302	-54.9864	-39.8082	-56.4856	-59.7726	-39.2339	-62.295	-61.3951	-70.175	-60.3264	-87.1226	-58.6945	-55.6465
	1.909	-45.3371	-131.332	-55.013	-39.7712	-56.5157	-59.7746	-39.243	-62.2874	-61.36	-70.207	-60.3656	-87.1278	-58.6711	-55.6908
	1.91	-45.3706	-131.329	-54.9864	-39.706	-56.5303	-59.7775	-39.2496	-62.2478	-61.3096	-70.2412	-60.4045	-87.1635	-58.6451	-55.7353
	1.911	-45.4038	-131.336	-54.9282	-39.6436	-56.461	-59.7852	-39.2534	-62.2159	-61.2515	-70.2882	-60.4323	-87.2271	-58.6202	-55.7407
	1.913	-45.4096	-131.407	-54.8775	-39.6142	-56.3736	-59.794	-39.2645	-62.2394	-61.217	-70.3416	-60.4338	-87.2886	-58.5848	-55.7412
	1.914	-45.3779	-131.481	-54.943	-39.6332	-56.3569	-59.8104	-39.3078	-62.2615	-61.2737	-70.3847	-60.4308	-87.3097	-58.5494	-55.7832
	1.915	-45.3459	-131.466	-55.0127	-39.6657	-56.4501	-59.8349	-39.3598	-62.2417	-61.3252	-70.363	-60.3988	-87.3313	-58.5319	-55.8435
	1.917	-45.3348	-131.405	-55.0693	-39.762	-56.5296	-59.856	-39.3808	-62.1986	-61.3919	-70.3409	-60.3549	-87.3432	-58.5896	-55.8873
	1.918	-45.3252	-131.35	-55.1085	-39.8521	-56.5482	-59.8613	-39.3375	-62.1642	-61.4617	-70.3171	-60.3363	-87.3442	-58.6448	-55.8645
	1.919	-45.3253	-131.315	-55.1453	-39.8924	-56.5578	-59.8679	-39.3042	-62.1676	-61.5169	-70.2939	-60.3765	-87.3464	-58.6738	-55.8414
	1.921	-45.3424	-131.28	-55.1487	-39.8852	-56.5991	-59.8845	-39.3127	-62.1712	-61.5118	-70.2839	-60.4147	-87.3642	-58.6841	-55.7901
	1.922	-45.3597	-131.281	-55.1514	-39.8773	-56.6671	-59.9142	-39.3365	-62.1839	-61.5035	-70.36	-60.4405	-87.3816	-58.6889	-55.7166
	1.923	-45.4136	-131.298	-55.1799	-39.8671	-56.7311	-59.9407	-39.351	-62.1978	-61.4858	-70.4351	-60.4625	-87.3843	-58.6774	-55.6664
	1.925	-45.4707	-131.312	-55.2174	-39.8559	-56.6572	-59.955	-39.3503	-62.1996	-61.4651	-70.496	-60.4852	-87.3739	-58.6664	-55.7944
	1.926	-45.4965	-131.397	-55.2502	-39.8412	-56.581	-59.9706	-39.3452	-62.1816	-61.4589	-70.5356	-60.5036	-87.3689	-58.6594	-55.92
	1.927	-45.481	-131.493	-55.2632	-39.8242	-56.5441	-59.984	-39.3255	-62.1676	-61.4973	-70.5707	-60.5245	-87.386	-58.6551	-55.9724
	1.929	-45.4653	-131.555	-55.2758	-39.817	-56.554	-59.993	-39.3117	-62.2157	-61.5373	-70.5869	-60.5524	-87.4039	-58.652	-55.9784
	1.93	-45.4571	-131.565	-55.2538	-39.8491	-56.5657	-60.003	-39.3381	-62.2797	-61.5408	-70.5997	-60.577	-87.4391	-58.6531	-55.9846
	1.931	-45.4501	-131.571	-55.2236	-39.8788	-56.616	-60.0181	-39.4266	-62.3268	-61.5323	-70.5898	-60.5913	-87.4749	-58.6572	-55.9952
	1.933	-45.4757	-131.537	-55.2148	-39.8904	-56.6737	-60.0376	-39.5019	-62.3329	-61.5321	-70.5744	-60.5975	-87.519	-58.6825	-56.007
	1.934	-45.5191	-131.503	-55.2458	-39.8871	-56.7228	-60.0585	-39.5359	-62.3408	-61.5505	-70.5603	-60.5955	-87.5616	-58.7232	-56.0271
	1.935	-45.5492	-131.509	-55.2771	-39.8896	-56.7585	-60.0854	-39.5588	-62.3711	-61.5693	-70.5497	-60.5758	-87.6022	-58.7567	-56.0553
	1.937	-45.5312	-131.541	-55.3216	-39.9045	-56.7934	-60.1105	-39.5541	-62.4048	-61.6048	-70.542	-60.5577	-87.6074	-58.7577	-56.0786
	1.938	-45.5147	-131.57	-55.3696	-39.9209	-56.8175	-60.1085	-39.4745	-62.4432	-61.6385	-70.5471	-60.5469	-87.6117	-58.7607	-56.0462
	1.939	-45.5228	-131.579	-55.3793	-39.9423	-56.8401	-60.0734	-39.4064	-62.4883	-61.6623	-70.5526	-60.5383	-87.6046	-58.7754	-56.0133
	1.941	-45.5377	-131.588	-55.3332	-39.959	-56.8528	-60.0427	-39.3976	-62.5294	-61.6729	-70.5651	-60.5417	-87.5928	-58.7945	-55.9939
	1.942	-45.5488	-131.587	-55.2891	-39.9596	-56.8448	-60.0943	-39.4454	-62.5326	-61.6815	-70.5807	-60.5678	-87.5849	-58.8156	-55.9788
	1.943	-45.5521	-131.583	-55.3211	-39.9305	-56.8405	-60.1565	-39.4872	-62.5288	-61.6619	-70.5908	-60.5937	-87.5868	-58.8679	-55.9658
	1.945	-45.5585	-131.581	-55.3529	-39.9016	-56.8809	-60.1894	-39.494	-62.5113	-61.6431	-70.5831	-60.6487	-87.5891	-58.9211	-55.9785
	1.946	-45.5987	-131.606	-55.4046	-39.8929	-56.9307	-60.1846	-39.5009	-62.4797	-61.6688	-70.5757	-60.7018	-87.5936	-59.003	-55.9965
	1.947	-45.635	-131.63	-55.4699	-39.8887	-56.958	-60.1783	-39.5093	-62.4487	-61.7239	-70.6078	-60.7382	-87.5986	-59.0773	-56.0278
	1.949	-45.6564	-131.672	-55.5317	-39.8722	-56.9291	-60.1699	-39.5206	-62.5079	-61.7774	-70.6471	-60.7487	-87.614	-59.1129	-56.0955
	1.95	-45.6583	-131.717	-55.5422	-39.8477	-56.9071	-60.1638	-39.5297	-62.5726	-61.797	-70.6711	-60.7586	-87.6544	-59.0828	-56.1698
	1.951	-45.664	-131.762	-55.5452	-39.8399	-56.9482	-60.1795	-39.5252	-62.6081	-61.8164	-70.6689	-60.7582	-87.6965	-59.0523	-56.1977
	1.953	-45.7185	-131.802	-55.545	-39.9167	-57.0123	-60.2031	-39.5206	-62.6127	-61.7955	-70.669	-60.7587	-87.7136	-59.0357	-56.2042
	1.954	-45.7768	-131.841	-55.5424	-39.9849	-57.0478	-60.2233	-39.519	-62.6165	-61.762	-70.6979	-60.7746	-87.724	-59.0226	-56.1899
	1.955	-45.8198	-131.829	-55.5334	-39.9704	-56.9913	-60.2348	-39.5185	-62.6313	-61.7131	-70.7267	-60.8001	-87.7279	-59.0308	-56.1593
	1.957	-45.8515	-131.768	-55.5065	-39.9223	-56.9395	-60.2422	-39.507	-62.6467	-61.6564	-70.755	-60.8199	-87.7063	-59.0558	-56.1386
	1.958	-45.8795	-131.705	-55.4774	-39.9086	-56.9269	-60.2186	-39.4736	-62.6532	-61.6022	-70.7882	-60.793	-87.6835	-59.0766	-56.2157
	1.959	-45.8283	-131.709	-55.4625	-39.9566	-56.9456	-60.1883	-39.4488	-62.6522	-61.642	-70.8201	-60.7652	-87.6872	-59.0604	-56.2993
	1.961	-45.7723	-131.72	-55.4545	-40.0032	-56.9623	-60.1652	-39.4735	-62.6538	-61.6978	-70.8228	-60.745	-87.7035	-59.0444	-56.2988
	1.962	-45.7427	-131.742	-55.4625	-40.0375	-56.9655	-60.1574	-39.5072	-62.7073	-61.7456	-70.823	-60.7317	-87.7213	-59.029	-56.2527
	1.963	-45.7412	-131.774	-55.5017	-40.0677	-56.9669	-60.1568	-39.5348	-62.7621	-61.768	-70.807	-60.7252	-87.7441	-59.0142	-56.2195
	1.965	-45.7365	-131.802	-55.5441	-40.0872	-56.9615	-60.2023	-39.5552	-62.7856	-61.7922	-70.7727	-60.7947	-87.7671	-59.0059	-56.2244
	1.966	-45.6911	-131.764	-55.5584	-40.0878	-56.9513	-60.2502	-39.5719	-62.7828	-61.8556	-70.7422	-60.8702	-87.7656	-59.0495	-56.2309
	1.967	-45.644	-131.719	-55.5659	-40.08	-56.9376	-60.2613	-39.5694	-62.7781	-61.9156	-70.7665	-60.9198	-87.7482	-59.0926	-56.2918
	1.969	-45.6236	-131.695	-55.5893	-40.0176	-56.9181	-60.2201	-39.5644	-62.7617	-61.9416	-70.7948	-60.9363	-87.7307	-59.1251	-56.3779
	1.97	-45.6219	-131.688	-55.663	-39.9558	-56.902	-60.1862	-39.5731	-62.7454	-61.9288	-70.8398	-60.9531	-87.7862	-59.1472	-56.4453
	1.971	-45.6429	-131.692	-55.7409	-39.949	-56.9047	-60.1928	-39.6149	-62.7484	-61.9121	-70.8969	-60.9713	-87.8483	-59.1641	-56.4326
	1.973	-45.7167	-131.732	-55.7319	-40.0195	-56.9191	-60.2076	-39.6547	-62.7675	-61.9206	-70.9484	-60.988	-87.878	-59.142	-56.4179
	1.974	-45.792	-131.775	-55.6925	-40.0937	-56.9352	-60.2349	-39.6853	-62.7868	-61.9396	-70.9456	-60.9965	-87.8636	-59.1216	-56.4007
	1.975	-45.8162	-131.809	-55.6425	-40.1863	-56.9521	-60.2958	-39.7064	-62.7918	-61.9524	-70.9414	-60.9965	-87.8503	-59.1215	-56.3809
	1.977	-45.826	-131.838	-55.5835	-40.2557	-56.9691	-60.3459	-39.718	-62.7969	-61.94	-70.9239	-60.9984	-87.8561	-59.1423	-56.3731
	1.978	-45.8199	-131.864	-55.524	-40.2537	-56.9812	-60.3396	-39.7165	-62.8059	-61.9248	-70.8975	-61.0083	-87.8622	-59.1646	-56.4344
	1.979	-45.8004	-131.886	-55.5705	-40.1968	-56.9895	-60.3152	-39.7089	-62.8196	-61.9276	-70.8848	-61.0197	-87.8817	-59.1975	-56.4953
	1.981	-45.787	-131.906	-55.6473	-40.1572	-56.9969	-60.2983	-39.6805	-62.8358	-61.942	-70.9276	-61.0429	-87.9057	-59.2281	-56.5169
	1.982	-45.8008	-131.928	-55.7164	-40.1771	-57.0313	-60.2929	-39.6576	-62.852	-61.9569	-70.9694	-61.0693	-87.9245	-59.2546	-56.5175
	1.983	-45.8151	-131.949	-55.7448	-40.1931	-57.068	-60.2929	-39.6696	-62.8695	-61.9687	-71.0037	-61.0901	-87.9242	-59.2776	-56.5165
	1.985	-45.8452	-131.964	-55.771	-40.1891	-57.119	-60.3155	-39.7113	-62.9155	-61.9802	-71.0385	-61.0984	-87.9239	-59.2904	-56.5111
	1.986	-45.8782	-131.974	-55.7848	-40.1747	-57.1756	-60.3407	-39.7367	-62.9712	-61.9766	-71.0727	-61.1014	-87.9214	-59.2376	-56.507
	1.987	-45.9114	-131.982	-55.7955	-40.1608	-57.2256	-60.3729	-39.7172	-62.9945	-61.9654	-71.1117	-61.0717	-87.9188	-59.1824	-56.5385
	1.989	-45.9403	-131.96	-55.8002	-40.1512	-57.1988	-60.4057	-39.7024	-62.9249	-61.976	-71.1483	-61.0356	-87.9226	-59.1456	-56.5778
	1.99	-45.9683	-131.936	-55.7994	-40.1489	-57.1725	-60.4316	-39.7043	-62.8585	-62.0196	-71.1683	-61.0212	-87.9423	-59.1341	-56.5861
	1.991	-45.9775	-131.923	-55.8109	-40.1827	-57.1582	-60.442	-39.715	-62.8325	-62.0658	-71.1785	-61.0399	-87.9633	-59.1349	-56.5472
	1.993	-45.9828	-131.923	-55.8466	-40.2427	-57.1545	-60.4517	-39.7298	-62.824	-62.0921	-71.1875	-61.0625	-88.0096	-59.1868	-56.5101
	1.994	-45.9913	-131.926	-55.8826	-40.2877	-57.1611	-60.45	-39.7574	-62.8483	-62.1163	-71.1887	-61.1039	-88.0674	-59.239	-56.5086
	1.995	-46.005	-131.963	-55.9061	-40.2789	-57.2286	-60.4182	-39.7826	-62.9244	-62.1175	-71.1865	-61.1408	-88.1171	-59.2966	-56.5097
	1.997	-46.0144	-131.999	-55.925	-40.2698	-57.292	-60.3889	-39.7824	-62.9962	-62.0673	-71.1867	-61.1616	-88.1564	-59.3582	-56.5226
	1.998	-45.9935	-132.026	-55.9482	-40.2578	-57.2847	-60.4022	-39.7735	-63.0191	-62.0143	-71.1945	-61.1637	-88.1941	-59.4092	-56.5432
	1.999	-45.9721	-132.049	-55.9716	-40.2469	-57.2231	-60.4275	-39.7592	-63.0339	-62.006	-71.2024	-61.1642	-88.2094	-59.3891	-56.5708
	2.001	-45.9588	-132.071	-55.9915	-40.2494	-57.1703	-60.4468	-39.7402	-63.0334	-62.0152	-71.2008	-61.1496	-88.2104	-59.3691	-56.6332
	2.002	-45.9496	-132.073	-55.9726	-40.2884	-57.211	-60.4525	-39.7236	-63.0213	-62.0409	-71.1968	-61.1352	-88.2017	-59.343	-56.6898
	2.003	-45.9523	-132.074	-55.9464	-40.3258	-57.2538	-60.4597	-39.7233	-63.0099	-62.1135	-71.1957	-61.1318	-88.1525	-59.314	-56.7316
	2.005	-46.024	-132.084	-55.9328	-40.3387	-57.3242	-60.4862	-39.7262	-63.0052	-62.1872	-71.198	-61.1353	-88.0994	-59.2922	-56.7587
	2.006	-46.1021	-132.1	-55.9276	-40.3423	-57.4087	-60.5168	-39.7405	-63.0009	-62.2448	-71.2001	-61.1386	-88.1597	-59.3074	-56.7801
	2.007	-46.115	-132.121	-55.9291	-40.3386	-57.4771	-60.5308	-39.7605	-63.0157	-62.2907	-71.1934	-61.1416	-88.2648	-59.3226	-56.7728
	2.009	-46.0871	-132.141	-55.9728	-40.3264	-57.4567	-60.5131	-39.7852	-63.0385	-62.3205	-71.1871	-61.1446	-88.3528	-59.3393	-56.7629
	2.01	-46.0666	-132.162	-56.0235	-40.3148	-57.4383	-60.496	-39.8311	-63.0556	-62.321	-71.2268	-61.1473	-88.3843	-59.3556	-56.7364
	2.011	-46.0896	-132.189	-56.0471	-40.3103	-57.4443	-60.4847	-39.8718	-63.055	-62.3211	-71.3044	-61.1498	-88.4118	-59.3765	-56.7068
	2.013	-46.1157	-132.221	-56.0484	-40.3062	-57.4678	-60.4789	-39.8781	-63.0547	-62.3173	-71.3769	-61.1603	-88.4122	-59.4138	-56.6873
	2.014	-46.1567	-132.25	-56.0462	-40.3123	-57.5061	-60.5043	-39.8613	-63.0836	-62.3125	-71.3964	-61.1839	-88.4077	-59.4502	-56.6984
	2.015	-46.2009	-132.261	-56.042	-40.3415	-57.5914	-60.5548	-39.8401	-63.1142	-62.3009	-71.4163	-61.2072	-88.4145	-59.4734	-56.7117
	2.017	-46.2497	-132.269	-56.0376	-40.3693	-57.6729	-60.6006	-39.8024	-63.1376	-62.2777	-71.4445	-61.2289	-88.4345	-59.4922	-56.7207
	2.018	-46.2949	-132.238	-56.0464	-40.3837	-57.7204	-60.61	-39.7722	-63.1565	-62.2548	-71.4842	-61.2489	-88.4551	-59.5109	-56.7276
	2.019	-46.34	-132.197	-56.0592	-40.3946	-57.7429	-60.62	-39.7854	-63.1754	-62.2489	-71.5195	-61.2677	-88.4458	-59.5212	-56.7364
	2.021	-46.3056	-132.182	-56.0684	-40.4126	-57.721	-60.6347	-39.8259	-63.1773	-62.2468	-71.4616	-61.287	-88.4351	-59.5303	-56.7882
	2.022	-46.2632	-132.2	-56.0711	-40.4346	-57.6169	-60.6508	-39.8914	-63.1787	-62.2694	-71.4009	-61.3058	-88.456	-59.5199	-56.8419
	2.023	-46.235	-132.225	-56.0778	-40.4523	-57.5204	-60.6552	-39.99	-63.202	-62.3096	-71.3871	-61.3178	-88.5157	-59.5055	-56.8986
	2.025	-46.2214	-132.25	-56.1112	-40.4365	-57.4806	-60.6329	-40.0582	-63.2375	-62.3499	-71.4263	-61.3286	-88.5766	-59.5012	-56.9638
	2.026	-46.2078	-132.276	-56.1474	-40.4183	-57.453	-60.6161	-39.9767	-63.2711	-62.3944	-71.4637	-61.346	-88.5726	-59.5149	-57.0284
	2.027	-46.1987	-132.308	-56.1355	-40.3949	-57.4361	-60.6452	-39.8795	-63.2823	-62.4417	-71.4751	-61.3757	-88.5637	-59.5271	-57.0175
	2.029	-46.1897	-132.345	-56.1001	-40.3721	-57.4545	-60.6831	-39.8364	-63.2931	-62.4983	-71.4865	-61.4055	-88.5496	-59.5203	-57.0045
	2.03	-46.1959	-132.384	-56.0924	-40.3568	-57.4745	-60.6898	-39.8487	-63.2741	-62.556	-71.4986	-61.4312	-88.5268	-59.5128	-56.9819
	2.031	-46.212	-132.41	-56.1468	-40.3718	-57.5005	-60.6505	-39.8559	-63.2405	-62.6116	-71.508	-61.456	-88.5069	-59.5305	-56.9479
	2.033	-46.2269	-132.436	-56.2061	-40.3884	-57.5341	-60.6172	-39.8496	-63.2189	-62.6224	-71.5081	-61.4704	-88.5323	-59.5724	-56.9142
	2.034	-46.2312	-132.446	-56.2338	-40.4197	-57.5698	-60.6229	-39.8472	-63.243	-62.6272	-71.4673	-61.4686	-88.5582	-59.6073	-56.928
	2.035	-46.2355	-132.449	-56.2527	-40.4542	-57.606	-60.6313	-39.8616	-63.2679	-62.6103	-71.4289	-61.4681	-88.5707	-59.5765	-56.9437
	2.037	-46.2476	-132.446	-56.2684	-40.4719	-57.6421	-60.6317	-39.8835	-63.2332	-62.5788	-71.4178	-61.484	-88.5756	-59.5482	-56.9759
	2.038	-46.2607	-132.431	-56.2796	-40.4544	-57.6752	-60.6251	-39.9178	-63.1885	-62.5451	-71.4208	-61.4982	-88.5802	-59.5441	-57.0266
	2.039	-46.2999	-132.415	-56.2901	-40.4434	-57.7124	-60.6233	-39.973	-63.1737	-62.5249	-71.4296	-61.4827	-88.5755	-59.5598	-57.0764
	2.041	-46.3851	-132.41	-56.2811	-40.4759	-57.7517	-60.6469	-40.0142	-63.2034	-62.5064	-71.4467	-61.4426	-88.5721	-59.5701	-57.0652
	2.042	-46.4686	-132.408	-56.2702	-40.512	-57.7935	-60.6695	-40.0038	-63.2336	-62.4918	-71.4644	-61.4116	-88.602	-59.5604	-57.0522
	2.043	-46.4347	-132.446	-56.2836	-40.5328	-57.8353	-60.6784	-39.9841	-63.319	-62.477	-71.487	-61.4322	-88.6701	-59.5532	-57.086
	2.045	-46.3889	-132.535	-56.3216	-40.5338	-57.8079	-60.6717	-39.9747	-63.4005	-62.4746	-71.5104	-61.4525	-88.7401	-59.5646	-57.1651
	2.046	-46.3742	-132.625	-56.3605	-40.5233	-57.7531	-60.6654	-39.9744	-63.4453	-62.5235	-71.5426	-61.4693	-88.7817	-59.5829	-57.2407
	2.047	-46.393	-132.586	-56.4009	-40.4734	-57.7107	-60.6562	-39.9732	-63.4549	-62.5771	-71.5823	-61.4829	-88.8194	-59.6169	-57.1921
	2.049	-46.4101	-132.538	-56.4414	-40.431	-57.7001	-60.6454	-39.9592	-63.4632	-62.5888	-71.6251	-61.4982	-88.845	-59.669	-57.1441
	2.05	-46.3809	-132.539	-56.4532	-40.4466	-57.69	-60.637	-39.9439	-63.4302	-62.5795	-71.6292	-61.5584	-88.8609	-59.7252	-57.1135
	2.051	-46.3513	-132.596	-56.4379	-40.4992	-57.7079	-60.6357	-39.9284	-63.3962	-62.5698	-71.6325	-61.6248	-88.8835	-59.7843	-57.0992
	2.053	-46.3533	-132.656	-56.4226	-40.5321	-57.7278	-60.6347	-39.9158	-63.3871	-62.5654	-71.6453	-61.6488	-88.9179	-59.835	-57.0891
	2.054	-46.4078	-132.687	-56.412	-40.4939	-57.75	-60.6514	-39.9088	-63.4238	-62.5613	-71.6792	-61.632	-88.9508	-59.8508	-57.1615
	2.055	-46.4664	-132.711	-56.4023	-40.4555	-57.7747	-60.6694	-39.9346	-63.4668	-62.5308	-71.7139	-61.6121	-88.9175	-59.8345	-57.23
	2.057	-46.4446	-132.697	-56.4237	-40.4582	-57.7989	-60.6944	-39.9624	-63.474	-62.4999	-71.7182	-61.5922	-88.8584	-59.8108	-57.2488
	2.058	-46.3936	-132.655	-56.4686	-40.4827	-57.8073	-60.7244	-40.0125	-63.472	-62.5194	-71.7132	-61.5725	-88.8113	-59.7688	-57.2032
	2.059	-46.3414	-132.613	-56.5116	-40.5074	-57.8153	-60.7535	-40.0854	-63.4466	-62.5788	-71.7084	-61.5836	-88.7997	-59.7265	-57.1549
	2.061	-46.3029	-132.63	-56.5218	-40.5503	-57.821	-60.7536	-40.1376	-63.4001	-62.6315	-71.7069	-61.6061	-88.7912	-59.7292	-57.182
	2.062	-46.2677	-132.658	-56.5258	-40.5932	-57.8233	-60.754	-40.0887	-63.3536	-62.6154	-71.7054	-61.6374	-88.8004	-59.7514	-57.2178
	2.063	-46.2883	-132.68	-56.489	-40.6228	-57.8326	-60.7585	-40.0414	-63.3886	-62.5984	-71.7126	-61.676	-88.8151	-59.7805	-57.2783
	2.065	-46.3148	-132.699	-56.4337	-40.6384	-57.8703	-60.7678	-40.0092	-63.4408	-62.6254	-71.7223	-61.7149	-88.847	-59.8177	-57.3499
	2.066	-46.3277	-132.714	-56.4069	-40.6547	-57.9057	-60.7787	-39.986	-63.4799	-62.6737	-71.7268	-61.7465	-88.8961	-59.8549	-57.409
	2.067	-46.3257	-132.676	-56.4491	-40.6659	-57.9038	-60.8221	-39.964	-63.4925	-62.7128	-71.7039	-61.7772	-88.9463	-59.8708	-57.41
	2.069	-46.3319	-132.629	-56.5025	-40.6773	-57.885	-60.8708	-39.9441	-63.5024	-62.7159	-71.6809	-61.8028	-88.9372	-59.8832	-57.4055
	2.07	-46.3789	-132.599	-56.5517	-40.6999	-57.8635	-60.9028	-39.9299	-63.455	-62.7191	-71.6692	-61.8174	-88.9208	-59.9046	-57.3991
	2.071	-46.4293	-132.584	-56.6018	-40.7242	-57.8299	-60.9093	-39.9573	-63.3951	-62.7223	-71.6656	-61.8319	-88.9133	-59.9489	-57.3924
	2.073	-46.4251	-132.59	-56.6308	-40.7397	-57.8008	-60.9139	-39.9993	-63.361	-62.7261	-71.6637	-61.8691	-88.9192	-59.9922	-57.3967
	2.074	-46.3929	-132.65	-56.6001	-40.7341	-57.8227	-60.8937	-40.0492	-63.3664	-62.7387	-71.6667	-61.91	-88.9242	-59.9994	-57.467
	2.075	-46.3741	-132.719	-56.5607	-40.7289	-57.861	-60.8634	-40.1427	-63.3871	-62.7665	-71.6704	-61.9087	-88.8975	-59.9936	-57.542
	2.077	-46.4025	-132.731	-56.5562	-40.7318	-57.9207	-60.8428	-40.2247	-63.4729	-62.795	-71.7058	-61.8519	-88.869	-59.9903	-57.5664
	2.078	-46.434	-132.72	-56.5668	-40.7349	-57.992	-60.8506	-40.2402	-63.5635	-62.7917	-71.7513	-61.7964	-88.8486	-60.0097	-57.5584
	2.079	-46.4484	-132.709	-56.5876	-40.7224	-58.0644	-60.8606	-40.2186	-63.6273	-62.7774	-71.7828	-61.8223	-88.8363	-60.0288	-57.5487
	2.081	-46.457	-132.708	-56.613	-40.692	-58.0697	-60.8961	-40.1924	-63.6691	-62.764	-71.78	-61.8521	-88.8253	-60.0436	-57.5458
	2.082	-46.4736	-132.709	-56.6377	-40.6686	-58.0661	-60.9416	-40.1595	-63.6944	-62.7506	-71.7789	-61.861	-88.8986	-60.0541	-57.5433
	2.083	-46.5022	-132.744	-56.6307	-40.7335	-58.0409	-60.9757	-40.1272	-63.6816	-62.7372	-71.8038	-61.8492	-88.9777	-60.0673	-57.5808
	2.085	-46.5303	-132.803	-56.6188	-40.8059	-58.0037	-60.9791	-40.0984	-63.6668	-62.7242	-71.8331	-61.8404	-89.0348	-60.0853	-57.6375
	2.086	-46.5162	-132.857	-56.6221	-40.8705	-57.9769	-60.9828	-40.0761	-63.6207	-62.7109	-71.8273	-61.8523	-89.0689	-60.1012	-57.6766
	2.087	-46.4972	-132.877	-56.6447	-40.9112	-57.9989	-60.9888	-40.0729	-63.5746	-62.7129	-71.7675	-61.8642	-89.1027	-60.0742	-57.6551
	2.089	-46.483	-132.892	-56.6688	-40.935	-58.0236	-60.9932	-40.0948	-63.559	-62.7477	-71.7168	-61.8755	-89.1698	-60.0342	-57.6309
	2.09	-46.4721	-132.889	-56.6665	-40.8684	-58.0321	-60.9814	-40.1172	-63.5826	-62.7864	-71.774	-61.886	-89.2363	-59.988	-57.6073
	2.091	-46.4624	-132.875	-56.6616	-40.8072	-58.0341	-60.9487	-40.1408	-63.6074	-62.8252	-71.841	-61.9042	-89.2545	-59.9502	-57.5828
	2.093	-46.4833	-132.871	-56.6798	-40.7976	-58.0312	-60.9309	-40.1609	-63.6608	-62.8644	-71.8824	-61.9338	-89.2181	-59.917	-57.5944
	2.094	-46.5051	-132.92	-56.7272	-40.8194	-58.0207	-60.9964	-40.1643	-63.7198	-62.9016	-71.8911	-61.9601	-89.1827	-59.9528	-57.6968
	2.095	-46.5543	-132.975	-56.7767	-40.832	-58.0099	-61.0617	-40.1434	-63.7678	-62.9355	-71.8976	-61.9362	-89.185	-59.9884	-57.804
	2.097	-46.6204	-133.043	-56.7623	-40.8105	-58.0476	-61.1043	-40.1312	-63.7908	-62.9666	-71.8857	-61.9056	-89.1869	-60.022	-57.8149
	2.098	-46.6777	-133.112	-56.7395	-40.7919	-58.1088	-61.1369	-40.1493	-63.8148	-62.9244	-71.8739	-61.8783	-89.1773	-60.0538	-57.7992
	2.099	-46.6603	-133.143	-56.7302	-40.7957	-58.1583	-61.1645	-40.1744	-63.8497	-62.8706	-71.8756	-61.8588	-89.1622	-60.0847	-57.7948
	2.101	-46.6419	-133.082	-56.736	-40.8113	-58.1416	-61.1545	-40.199	-63.8825	-62.8386	-71.8911	-61.8476	-89.1453	-60.1054	-57.813
	2.102	-46.643	-133.014	-56.7639	-40.8315	-58.1237	-61.1405	-40.2199	-63.8662	-62.8264	-71.9081	-61.8821	-89.1221	-60.1249	-57.8318
	2.103	-46.6545	-132.997	-56.8398	-40.8681	-58.1315	-61.1346	-40.241	-63.8156	-62.8163	-71.909	-61.9135	-89.0996	-60.1331	-57.7955
	2.105	-46.6651	-132.997	-56.9154	-40.908	-58.1506	-61.1356	-40.2646	-63.774	-62.8175	-71.9089	-61.9528	-89.0908	-60.1257	-57.7384
	2.106	-46.6793	-133.026	-56.95	-40.9072	-58.1621	-61.1312	-40.2859	-63.7596	-62.8195	-71.9153	-61.9862	-89.0882	-60.1182	-57.6957
	2.107	-46.6921	-133.084	-56.9731	-40.8765	-58.1524	-61.109	-40.3239	-63.7495	-62.8682	-71.9339	-62.0123	-89.1028	-60.1397	-57.7283
	2.109	-46.6733	-133.143	-56.9627	-40.845	-58.1428	-61.0866	-40.3769	-63.7537	-62.9447	-71.953	-62.0203	-89.151	-60.164	-57.7579
	2.11	-46.6187	-133.153	-56.909	-40.8949	-58.1404	-61.1151	-40.4242	-63.7711	-63.0189	-71.9981	-62.0269	-89.2037	-60.1769	-57.7772
	2.111	-46.559	-133.16	-56.8486	-40.9512	-58.1389	-61.1531	-40.4167	-63.7931	-63.0686	-72.0436	-62.0233	-89.2329	-60.1793	-57.7879
	2.113	-46.5624	-133.17	-56.8603	-40.9625	-58.1589	-61.1467	-40.4074	-63.8185	-63.1168	-72.0779	-62.0181	-89.2593	-60.187	-57.7959
	2.114	-46.5766	-133.188	-56.8896	-40.9316	-58.2113	-61.089	-40.3967	-63.8444	-63.1229	-72.0976	-62.012	-89.2863	-60.2074	-57.786
	2.115	-46.5832	-133.208	-56.9116	-40.8981	-58.2612	-61.0378	-40.3859	-63.8571	-63.1066	-72.1165	-62.0068	-89.3044	-60.2287	-57.7728
	2.117	-46.5822	-133.21	-56.9263	-40.8708	-58.2426	-61.0741	-40.3765	-63.8625	-63.1158	-72.1099	-62.0064	-89.3215	-60.223	-57.8102
	2.118	-46.5801	-133.205	-56.9438	-40.8436	-58.2193	-61.1099	-40.3783	-63.8637	-63.1906	-72.1019	-62.0262	-89.3318	-60.2101	-57.8856
	2.119	-46.601	-133.199	-56.9854	-40.8389	-58.2504	-61.109	-40.3812	-63.8345	-63.2678	-72.1215	-62.047	-89.3394	-60.2021	-57.9548
	2.121	-46.6265	-133.191	-57.0321	-40.8416	-58.3075	-61.0926	-40.3845	-63.8011	-63.1885	-72.1608	-62.0788	-89.3486	-60.2032	-57.9591
	2.122	-46.6652	-133.184	-57.0376	-40.8365	-58.3588	-61.0829	-40.3879	-63.7885	-63.0857	-72.1964	-62.1159	-89.3615	-60.2066	-57.9531
	2.123	-46.722	-133.169	-57.0123	-40.8208	-58.3744	-61.0874	-40.3975	-63.7928	-63.036	-72.195	-62.1424	-89.3747	-60.246	-57.9291
	2.125	-46.7809	-133.153	-56.9899	-40.8058	-58.3896	-61.0918	-40.4306	-63.8008	-63.0545	-72.1934	-62.1254	-89.3614	-60.2869	-57.8962
	2.126	-46.7798	-133.165	-57.0109	-40.8336	-58.3929	-61.0911	-40.4556	-63.8171	-63.0737	-72.1617	-62.107	-89.3439	-60.2903	-57.8875
	2.127	-46.7683	-133.206	-57.04	-40.8619	-58.396	-61.0907	-40.4245	-63.8344	-63.1313	-72.1236	-62.1013	-89.3474	-60.2685	-57.9315
	2.129	-46.7559	-133.248	-57.0826	-40.8717	-58.4355	-61.1215	-40.3651	-63.8563	-63.1856	-72.1313	-62.1013	-89.3708	-60.252	-57.9826
	2.13	-46.7457	-133.258	-57.1347	-40.8635	-58.5091	-61.1824	-40.3199	-63.8797	-63.2111	-72.216	-62.1032	-89.3932	-60.2594	-57.9766
	2.131	-46.7443	-133.261	-57.1851	-40.8556	-58.5773	-61.2436	-40.3167	-63.9006	-63.2017	-72.2966	-62.1371	-89.3887	-60.2671	-57.9582
	2.133	-46.8212	-133.259	-57.2075	-40.8558	-58.5411	-61.2728	-40.3168	-63.9072	-63.1842	-72.2691	-62.1716	-89.3825	-60.2711	-57.95
	2.134	-46.9062	-133.249	-57.2253	-40.859	-58.494	-61.3006	-40.3358	-63.9124	-63.1655	-72.2333	-62.2085	-89.3723	-60.2734	-57.9545
	2.135	-46.9247	-133.235	-57.213	-40.9214	-58.4534	-61.3073	-40.3648	-63.892	-63.1473	-72.1987	-62.2443	-89.3592	-60.2842	-57.9603
	2.137	-46.8895	-133.202	-57.1889	-41.0057	-58.4319	-61.3014	-40.4015	-63.8635	-63.1595	-72.1701	-62.2695	-89.3468	-60.3152	-57.9549
	2.138	-46.8515	-133.165	-57.1609	-41.0425	-58.4133	-61.3049	-40.4431	-63.862	-63.2005	-72.1584	-62.2423	-89.3498	-60.3458	-57.9476
	2.139	-46.8445	-133.174	-57.1154	-40.9604	-58.5	-61.3332	-40.4808	-63.927	-63.2437	-72.2094	-62.2167	-89.3533	-60.3701	-57.9544
	2.141	-46.84	-133.228	-57.0683	-40.882	-58.5992	-61.3584	-40.5001	-63.9963	-63.2742	-72.2609	-62.2437	-89.3736	-60.3892	-57.9831
	2.142	-46.86	-133.285	-57.0457	-40.8494	-58.6477	-61.3538	-40.514	-64.0354	-63.304	-72.3247	-62.2925	-89.4011	-60.4053	-58.0138
	2.143	-46.8926	-133.284	-57.0312	-40.8284	-58.6392	-61.3411	-40.5291	-64.0649	-63.3323	-72.3779	-62.3306	-89.4226	-60.4169	-57.999
	2.145	-46.9151	-133.274	-57.0185	-40.8112	-58.6211	-61.3298	-40.5537	-64.0838	-63.3689	-72.408	-62.3325	-89.4179	-60.4284	-57.9772
	2.146	-46.9013	-133.282	-57.0533	-40.804	-58.5896	-61.3211	-40.5722	-64.0797	-63.4068	-72.4071	-62.3327	-89.413	-60.4387	-57.9675
	2.147	-46.8854	-133.307	-57.094	-40.8021	-58.5575	-61.3143	-40.5623	-64.0745	-63.4559	-72.4053	-62.3011	-89.439	-60.4488	-57.9711
	2.149	-46.8876	-133.333	-57.117	-40.8549	-58.5158	-61.3219	-40.5391	-64.0891	-63.5094	-72.3971	-62.2546	-89.4855	-60.456	-57.9774
	2.15	-46.8953	-133.359	-57.117	-40.9137	-58.4736	-61.3316	-40.5061	-64.1052	-63.5315	-72.3888	-62.239	-89.533	-60.4604	-57.9961
	2.151	-46.9007	-133.385	-57.1153	-40.9419	-58.4614	-61.3452	-40.4675	-64.0949	-63.4837	-72.3796	-62.3155	-89.5715	-60.4635	-58.0156
	2.153	-46.9003	-133.415	-57.1238	-40.9282	-58.5185	-61.3613	-40.4347	-64.0607	-63.4282	-72.3685	-62.3861	-89.6102	-60.4416	-58.0513
	2.154	-46.8997	-133.454	-57.1339	-40.9183	-58.581	-61.3771	-40.429	-64.0332	-63.4273	-72.3579	-62.3762	-89.6614	-60.4198	-58.0924
	2.155	-46.9299	-133.492	-57.1594	-40.9392	-58.5729	-61.3794	-40.4269	-64.0717	-63.4404	-72.3653	-62.3411	-89.7114	-60.4187	-58.1186
	2.157	-46.9644	-133.453	-57.225	-40.9613	-58.5474	-61.3803	-40.4297	-64.111	-63.459	-72.3796	-62.3121	-89.7306	-60.4393	-58.1012
	2.158	-47.008	-133.405	-57.2912	-40.9728	-58.5284	-61.3682	-40.437	-64.1366	-63.4819	-72.3972	-62.2933	-89.6651	-60.4626	-58.0818
	2.159	-47.0544	-133.377	-57.2931	-40.9654	-58.5245	-61.3499	-40.4456	-64.1565	-63.5046	-72.431	-62.2746	-89.6021	-60.47	-58.1436
	2.161	-47.0888	-133.369	-57.279	-40.9569	-58.5257	-61.3412	-40.4631	-64.1757	-63.5097	-72.4661	-62.2901	-89.593	-60.4756	-58.2216
	2.162	-47.0238	-133.363	-57.2821	-40.9583	-58.5689	-61.3719	-40.4815	-64.1978	-63.513	-72.4805	-62.3171	-89.5981	-60.4729	-58.2674
	2.163	-46.9409	-133.375	-57.3094	-40.9607	-58.6141	-61.4034	-40.513	-64.2205	-63.5526	-72.4824	-62.3397	-89.5919	-60.4592	-58.2693
	2.165	-46.9272	-133.389	-57.3441	-40.9678	-58.6723	-61.4312	-40.5461	-64.261	-63.6252	-72.468	-62.3495	-89.5536	-60.4446	-58.2643
	2.166	-46.9634	-133.408	-57.3887	-40.9819	-58.7303	-61.4556	-40.5702	-64.316	-63.6962	-72.4156	-62.3582	-89.511	-60.4435	-58.2497
	2.167	-47.0026	-133.434	-57.4355	-40.9963	-58.7739	-61.4659	-40.5668	-64.3646	-63.6919	-72.361	-62.36	-89.5729	-60.4454	-58.2322
	2.169	-47.0275	-133.462	-57.4341	-41.0146	-58.7648	-61.4432	-40.564	-64.3636	-63.6822	-72.3543	-62.3596	-89.6695	-60.4601	-58.2368
	2.17	-47.0497	-133.499	-57.3745	-41.0316	-58.7541	-61.4201	-40.5669	-64.3537	-63.6516	-72.3608	-62.3701	-89.7495	-60.4987	-58.2756
	2.171	-47.1109	-133.544	-57.3046	-41.0587	-58.712	-61.395	-40.5717	-64.3408	-63.6018	-72.3671	-62.3979	-89.7901	-60.5392	-58.3274
	2.173	-47.1825	-133.578	-57.2463	-41.0899	-58.6665	-61.3696	-40.5717	-64.3246	-63.5511	-72.3759	-62.4268	-89.8263	-60.5631	-58.4066
	2.174	-47.2013	-133.585	-57.1934	-41.1113	-58.6556	-61.3792	-40.559	-64.3061	-63.5373	-72.3848	-62.4452	-89.8064	-60.5801	-58.4894
	2.175	-47.1444	-133.585	-57.1922	-41.0669	-58.6919	-61.4425	-40.5506	-64.2703	-63.5256	-72.3798	-62.4602	-89.7719	-60.6091	-58.4804
	2.177	-47.077	-133.599	-57.2476	-41.0216	-58.7289	-61.5043	-40.5837	-64.2317	-63.544	-72.3702	-62.47	-89.7338	-60.6473	-58.4041
	2.178	-47.0754	-133.618	-57.3146	-41.0195	-58.7306	-61.4542	-40.6277	-64.2138	-63.5856	-72.3756	-62.4741	-89.7018	-60.6828	-58.3444
	2.179	-47.0846	-133.637	-57.3603	-41.041	-58.7304	-61.3924	-40.6374	-64.2129	-63.6258	-72.4066	-62.4778	-89.672	-60.6743	-58.3744
	2.181	-47.0836	-133.653	-57.402	-41.0467	-58.7362	-61.37	-40.5723	-64.2169	-63.6032	-72.4381	-62.482	-89.6834	-60.6633	-58.42
	2.182	-47.0754	-133.661	-57.4273	-41.0055	-58.7452	-61.3973	-40.5168	-64.2458	-63.5777	-72.4833	-62.4864	-89.6993	-60.6257	-58.3752
	2.183	-47.0783	-133.634	-57.4454	-40.9653	-58.7524	-61.4246	-40.5359	-64.2781	-63.5701	-72.5299	-62.4786	-89.7204	-60.5681	-58.2961
	2.185	-47.1135	-133.599	-57.4634	-40.9888	-58.7398	-61.4558	-40.5779	-64.3075	-63.5897	-72.5544	-62.4596	-89.7512	-60.541	-58.2763
	2.186	-47.1531	-133.586	-57.4788	-41.022	-58.7275	-61.4856	-40.6089	-64.3301	-63.6172	-72.5475	-62.4413	-89.7829	-60.6414	-58.3507
	2.187	-47.1826	-133.589	-57.4929	-41.0706	-58.7328	-61.4884	-40.6158	-64.3578	-63.6661	-72.5398	-62.4873	-89.7772	-60.7459	-58.4381
	2.189	-47.2047	-133.593	-57.5163	-41.1303	-58.7576	-61.4654	-40.6209	-64.4149	-63.7176	-72.5332	-62.5366	-89.7659	-60.7585	-58.4181
	2.19	-47.2081	-133.594	-57.5487	-41.1876	-58.7924	-61.4449	-40.6083	-64.4752	-63.7125	-72.5263	-62.57	-89.7848	-60.737	-58.378
	2.191	-47.1875	-133.595	-57.573	-41.1666	-58.8549	-61.4678	-40.5936	-64.4939	-63.6621	-72.549	-62.5853	-89.8416	-60.7235	-58.3349
	2.193	-47.1643	-133.624	-57.5359	-41.1457	-58.9215	-61.493	-40.5908	-64.4914	-63.6144	-72.5982	-62.6005	-89.898	-60.7319	-58.3011
	2.194	-47.1717	-133.661	-57.4901	-41.1312	-58.9294	-61.5169	-40.6013	-64.4925	-63.6155	-72.6451	-62.6142	-89.8771	-60.7411	-58.2758
	2.195	-47.1844	-133.69	-57.491	-41.1237	-58.9032	-61.5448	-40.6201	-64.5006	-63.626	-72.6448	-62.6279	-89.8493	-60.7558	-58.3568
	2.197	-47.2171	-133.709	-57.5181	-41.113	-58.882	-61.569	-40.6799	-64.5057	-63.6439	-72.6439	-62.6472	-89.8561	-60.7719	-58.4487
	2.198	-47.2852	-133.726	-57.5491	-41.0827	-58.8958	-61.5458	-40.7356	-64.4825	-63.6776	-72.6342	-62.6906	-89.8797	-60.7703	-58.4945
	2.199	-47.3578	-133.731	-57.5746	-41.0533	-58.9141	-61.5184	-40.7569	-64.4568	-63.7141	-72.6184	-62.7328	-89.9106	-60.7264	-58.498
	2.201	-47.2942	-133.734	-57.5993	-41.0435	-58.9218	-61.5234	-40.7546	-64.4855	-63.6995	-72.6058	-62.7287	-89.9568	-60.6815	-58.4783
	2.202	-47.1985	-133.728	-57.6035	-41.0463	-58.9196	-61.5555	-40.7591	-64.5395	-63.6702	-72.6147	-62.7092	-90.0038	-60.691	-58.42
	2.203	-47.1681	-133.715	-57.6009	-41.0502	-58.926	-61.5897	-40.7743	-64.5762	-63.6563	-72.624	-62.6895	-90.0505	-60.7132	-58.3583
	2.205	-47.2296	-133.704	-57.6105	-41.0594	-58.964	-61.6194	-40.7857	-64.5496	-63.6683	-72.6536	-62.6766	-90.0923	-60.7377	-58.3477
	2.206	-47.3002	-133.716	-57.6343	-41.0686	-59.0057	-61.6484	-40.7736	-64.5192	-63.684	-72.6989	-62.6643	-90.11	-60.7628	-58.3496
	2.207	-47.3242	-133.731	-57.663	-41.079	-59.0487	-61.6926	-40.7555	-64.5152	-63.723	-72.7396	-62.6672	-90.0951	-60.7876	-58.3609
	2.209	-47.3447	-133.732	-57.7021	-41.0893	-59.0876	-61.7422	-40.7482	-64.5231	-63.7689	-72.7701	-62.6715	-90.0797	-60.8031	-58.3811
	2.21	-47.329	-133.726	-57.7421	-41.1119	-59.1054	-61.7588	-40.7664	-64.5238	-63.8455	-72.7992	-62.6764	-90.1054	-60.8176	-58.4019
	2.211	-47.2768	-133.726	-57.7349	-41.164	-59.0733	-61.7202	-40.7851	-64.5067	-63.9332	-72.7973	-62.6819	-90.1357	-60.8315	-58.4233
	2.213	-47.2246	-133.749	-57.7046	-41.2189	-59.037	-61.675	-40.8047	-64.4877	-64.0075	-72.7696	-62.6895	-90.1381	-60.8428	-58.446
	2.214	-47.2342	-133.776	-57.6714	-41.2308	-59.0067	-61.657	-40.8272	-64.5181	-63.9761	-72.7401	-62.7013	-90.0947	-60.8535	-58.4619
	2.215	-47.2488	-133.807	-57.6493	-41.2286	-58.9802	-61.6405	-40.8323	-64.5683	-63.9309	-72.7246	-62.7136	-90.0466	-60.8639	-58.4676
	2.217	-47.2659	-133.835	-57.6308	-41.2078	-58.9616	-61.6632	-40.7987	-64.5875	-63.9098	-72.7111	-62.7247	-90.0301	-60.8758	-58.4728
	2.218	-47.2838	-133.864	-57.6452	-41.1523	-58.961	-61.7048	-40.7652	-64.5571	-63.9049	-72.7508	-62.7352	-90.0259	-60.8832	-58.5142
	2.219	-47.3045	-133.887	-57.6707	-41.0948	-58.9613	-61.7302	-40.7519	-64.5187	-63.892	-72.802	-62.7445	-90.0605	-60.8796	-58.5648
	2.221	-47.3265	-133.906	-57.6878	-41.0956	-58.9748	-61.6879	-40.7402	-64.5297	-63.8646	-72.8304	-62.7488	-90.1482	-60.8744	-58.6305
	2.222	-47.3485	-133.911	-57.6934	-41.1095	-58.9933	-61.643	-40.7354	-64.5518	-63.836	-72.829	-62.7525	-90.2412	-60.9103	-58.7031
	2.223	-47.3676	-133.906	-57.6925	-41.157	-59.0193	-61.6424	-40.7524	-64.5354	-63.8855	-72.8262	-62.7725	-90.2335	-60.9697	-58.7656
	2.225	-47.3845	-133.893	-57.6552	-41.2237	-59.0539	-61.6626	-40.7692	-64.485	-63.9483	-72.8429	-62.8013	-90.2055	-61.0134	-58.7292
	2.226	-47.3991	-133.864	-57.6086	-41.2863	-59.0889	-61.6748	-40.7761	-64.4447	-63.9916	-72.8617	-62.8168	-90.2102	-60.982	-58.6705
	2.227	-47.4134	-133.831	-57.6192	-41.3167	-59.0672	-61.6578	-40.7799	-64.4933	-64.0093	-72.8717	-62.7892	-90.2421	-60.9411	-58.6818
	2.228	-47.4279	-133.835	-57.6783	-41.3459	-59.0344	-61.6401	-40.7875	-64.559	-64.0248	-72.8748	-62.758	-90.2691	-60.906	-58.7411
	2.23	-47.4445	-133.862	-57.7423	-41.3468	-59.019	-61.6474	-40.8092	-64.6041	-64.0495	-72.879	-62.7643	-90.2217	-60.8694	-58.8081
	2.231	-47.4622	-133.897	-57.7723	-41.327	-59.0389	-61.6645	-40.8304	-64.6364	-64.0782	-72.8932	-62.781	-90.1642	-60.8416	-58.8685
	2.232	-47.4784	-133.936	-57.7945	-41.3119	-59.059	-61.6829	-40.8405	-64.6609	-64.0837	-72.9084	-62.7977	-90.1457	-60.8783	-58.9274
	2.234	-47.48	-133.978	-57.8036	-41.3236	-59.078	-61.6958	-40.8462	-64.6592	-64.0525	-72.9123	-62.8138	-90.1599	-60.9222	-58.93
	2.235	-47.4782	-134.024	-57.8056	-41.3359	-59.0955	-61.7086	-40.8487	-64.6532	-64.0215	-72.9097	-62.83	-90.1788	-60.9563	-58.895
	2.236	-47.4828	-134.066	-57.8067	-41.3445	-59.1102	-61.7261	-40.8376	-64.6565	-64.0227	-72.9214	-62.8224	-90.2195	-60.9826	-58.8583
	2.238	-47.4918	-134.077	-57.8087	-41.3508	-59.1305	-61.7415	-40.828	-64.6643	-64.0295	-72.9623	-62.8109	-90.2629	-60.9982	-58.8833
	2.239	-47.4818	-134.05	-57.8108	-41.3536	-59.1498	-61.7535	-40.8456	-64.661	-64.0519	-73.0054	-62.8101	-90.2801	-60.9779	-58.919
	2.24	-47.4066	-134.015	-57.8304	-41.3489	-59.1347	-61.7615	-40.8948	-64.6365	-64.0863	-73.0063	-62.8247	-90.2743	-60.9548	-58.919
	2.242	-47.3186	-134.004	-57.8648	-41.3441	-59.0968	-61.7641	-40.94	-64.6088	-64.118	-72.9983	-62.84	-90.2726	-60.9693	-58.8965
	2.243	-47.2974	-134.001	-57.8988	-41.3334	-59.0643	-61.7112	-40.9365	-64.6684	-64.1216	-72.9933	-62.8759	-90.2897	-61.0018	-58.8687
	2.244	-47.3109	-134.001	-57.9013	-41.3231	-59.0729	-61.6606	-40.9277	-64.7482	-64.1183	-72.9913	-62.9133	-90.3088	-61.0311	-58.839
	2.246	-47.3337	-134.005	-57.8972	-41.324	-59.0881	-61.6542	-40.921	-64.8104	-64.1123	-72.9895	-62.9294	-90.2808	-61.0386	-58.809
	2.247	-47.3695	-134.011	-57.8919	-41.3396	-59.1441	-61.6799	-40.9178	-64.8456	-64.104	-72.9686	-62.9163	-90.2365	-61.0445	-58.8176
	2.248	-47.4078	-134.05	-57.8847	-41.3535	-59.2413	-61.7016	-40.9195	-64.8784	-64.0969	-72.9458	-62.903	-90.2016	-61.0528	-58.8363
	2.25	-47.467	-134.097	-57.8771	-41.3241	-59.3388	-61.7	-40.9708	-64.8741	-64.0977	-72.9472	-62.8729	-90.1855	-61.0611	-58.834
	2.251	-47.5315	-134.12	-57.8875	-41.2939	-59.3308	-61.6983	-41.0203	-64.8606	-64.1003	-72.9757	-62.84	-90.171	-61.0653	-58.8116
	2.252	-47.5776	-134.119	-57.9049	-41.2806	-59.3076	-61.6936	-41.0227	-64.8524	-64.1543	-73.0111	-62.8369	-90.1574	-61.0626	-58.7957
	2.254	-47.585	-134.117	-57.9152	-41.2828	-59.294	-61.6867	-40.9695	-64.8533	-64.2248	-73.0512	-62.8727	-90.1433	-61.0595	-58.8468
	2.255	-47.5869	-134.156	-57.9074	-41.2848	-59.2916	-61.6801	-40.9247	-64.8549	-64.2605	-73.0918	-62.9071	-90.1375	-61.075	-58.9053
	2.256	-47.5625	-134.203	-57.8966	-41.2855	-59.2863	-61.6771	-40.9481	-64.8446	-64.2343	-73.09	-62.9032	-90.1835	-61.0926	-58.9629
	2.258	-47.531	-134.226	-57.8916	-41.2863	-59.2636	-61.6783	-40.9793	-64.8329	-64.194	-73.0696	-62.9	-90.2328	-61.1004	-59.0192
	2.259	-47.514	-134.229	-57.8883	-41.2888	-59.2389	-61.7234	-40.9713	-64.814	-64.1529	-73.055	-62.9184	-90.2651	-61.0947	-59.065
	2.26	-47.5268	-134.221	-57.8887	-41.2915	-59.2221	-61.7799	-40.9009	-64.7925	-64.1148	-73.0529	-62.9467	-90.2915	-61.0886	-59.0133
	2.262	-47.5433	-134.191	-57.9004	-41.2929	-59.2111	-61.827	-40.8268	-64.7729	-64.1297	-73.0513	-62.9806	-90.3164	-61.1319	-58.9521
	2.263	-47.5608	-134.157	-57.9136	-41.2902	-59.2195	-61.8267	-40.849	-64.7907	-64.1779	-73.0417	-63.0109	-90.2901	-61.179	-58.9327
	2.264	-47.5777	-134.145	-57.9319	-41.2872	-59.2745	-61.8229	-40.8792	-64.8085	-64.2106	-73.0294	-63.0428	-90.2603	-61.2008	-58.942
	2.266	-47.5939	-134.145	-57.9519	-41.3096	-59.3336	-61.8617	-40.8915	-64.8337	-64.1929	-73.0365	-63.0305	-90.27	-61.17	-58.959
	2.267	-47.6044	-134.151	-57.9735	-41.3481	-59.3178	-61.9091	-40.8881	-64.8715	-64.1677	-73.0662	-63.0022	-90.3173	-61.1289	-58.9842
	2.268	-47.6123	-134.171	-58.0023	-41.3856	-59.2809	-61.9313	-40.8904	-64.9122	-64.1707	-73.0965	-62.9845	-90.3771	-61.1314	-59.0083
	2.27	-47.5744	-134.19	-58.0337	-41.4208	-59.2667	-61.9153	-40.9306	-64.9188	-64.1812	-73.0901	-63.0034	-90.4342	-61.1541	-59.0113
	2.271	-47.5195	-134.164	-58.0379	-41.4559	-59.2837	-61.8972	-40.972	-64.915	-64.2003	-73.0773	-63.0269	-90.4902	-61.2048	-59.0069
	2.272	-47.5382	-134.115	-58.0216	-41.4332	-59.3016	-61.8915	-41.0016	-64.9386	-64.2241	-73.0791	-63.0589	-90.5227	-61.2942	-59.0093
	2.274	-47.6229	-134.087	-57.9923	-41.3801	-59.2975	-61.8869	-41.0285	-65.0027	-64.2508	-73.0913	-63.0897	-90.5364	-61.3905	-59.0444
	2.275	-47.6988	-134.1	-57.9428	-41.3434	-59.2919	-61.8976	-41.0535	-65.075	-64.2766	-73.1124	-63.1099	-90.5459	-61.3995	-59.0883
	2.276	-47.69	-134.126	-57.8871	-41.3558	-59.2912	-61.9371	-41.047	-65.0755	-64.3022	-73.1625	-63.1087	-90.5507	-61.3807	-59.1292
	2.278	-47.6563	-134.132	-57.9027	-41.3714	-59.2946	-61.9774	-41.0402	-65.054	-64.3406	-73.2169	-63.1054	-90.5545	-61.3598	-59.1645
	2.279	-47.6413	-134.131	-57.9558	-41.432	-59.2999	-61.9656	-41.0005	-65.0428	-64.3806	-73.2124	-63.1084	-90.5453	-61.3456	-59.184
	2.28	-47.6372	-134.136	-58.0018	-41.4993	-59.3358	-61.9425	-40.9385	-65.0556	-64.4057	-73.1804	-63.1128	-90.5249	-61.3288	-59.1617
	2.282	-47.6665	-134.156	-58.0209	-41.5209	-59.3735	-61.9323	-40.8938	-65.073	-64.4008	-73.1584	-63.1102	-90.5073	-61.3008	-59.1298
	2.283	-47.7371	-134.181	-58.0326	-41.4711	-59.3909	-61.9447	-40.9455	-65.0907	-64.3917	-73.1664	-63.0995	-90.5221	-61.271	-59.0759
	2.284	-47.8142	-134.214	-58.0317	-41.4195	-59.3913	-61.9576	-40.9973	-65.1076	-64.3964	-73.1782	-63.0889	-90.543	-61.2941	-59.0185
	2.286	-47.7665	-134.251	-58.025	-41.4355	-59.3905	-61.9591	-41.0455	-65.1172	-64.4059	-73.2057	-63.1034	-90.5623	-61.3498	-58.9972
	2.287	-47.6839	-134.271	-58.0343	-41.4591	-59.3872	-61.9591	-41.0836	-65.1128	-64.4056	-73.2474	-63.12	-90.5784	-61.3982	-59.0334
	2.288	-47.6332	-134.245	-58.0795	-41.4689	-59.3839	-61.9582	-41.1037	-65.1061	-64.3845	-73.2867	-63.13	-90.5941	-61.4013	-59.0793
	2.29	-47.6181	-134.206	-58.1334	-41.4666	-59.368	-61.9558	-41.0931	-65.1268	-64.3624	-73.2587	-63.1386	-90.6063	-61.3982	-59.0575
	2.291	-47.6112	-134.199	-58.1354	-41.4632	-59.3473	-61.9533	-41.0853	-65.164	-64.334	-73.2236	-63.147	-90.6178	-61.3705	-59.0189
	2.292	-47.6153	-134.209	-58.1163	-41.4528	-59.3372	-61.9512	-41.126	-65.1896	-64.2972	-73.2193	-63.1528	-90.6093	-61.3289	-59.0181
	2.294	-47.6223	-134.223	-58.1086	-41.4422	-59.3512	-61.9492	-41.1676	-65.1731	-64.2816	-73.2439	-63.1574	-90.5956	-61.3112	-59.0484
	2.295	-47.625	-134.238	-58.1148	-41.4036	-59.3727	-61.9651	-41.1681	-65.1501	-64.3392	-73.2548	-63.1551	-90.5864	-61.3681	-59.0907
	2.296	-47.6231	-134.254	-58.1242	-41.3573	-59.4316	-62.0124	-41.13	-65.1455	-64.4199	-73.2104	-63.1319	-90.5843	-61.4324	-59.1499
	2.298	-47.6283	-134.245	-58.1484	-41.3301	-59.4956	-62.0588	-41.0963	-65.1472	-64.4591	-73.1617	-63.1076	-90.5832	-61.4659	-59.2122
	2.299	-47.6807	-134.223	-58.1763	-41.3544	-59.5495	-62.0543	-41.0959	-65.1474	-64.4739	-73.1865	-63.137	-90.6432	-61.4898	-59.2502
	2.3	-47.7424	-134.213	-58.2087	-41.3788	-59.5933	-62.0412	-41.0935	-65.1403	-64.4866	-73.2323	-63.1808	-90.7111	-61.496	-59.277
	2.302	-47.769	-134.24	-58.2492	-41.4045	-59.6337	-62.0378	-41.0642	-65.1322	-64.5035	-73.2728	-63.2101	-90.7717	-61.4563	-59.305
	2.303	-47.7696	-134.277	-58.2927	-41.4289	-59.6256	-62.0603	-41.018	-65.1351	-64.5217	-73.2954	-63.211	-90.8164	-61.4132	-59.3287
	2.304	-47.7739	-134.307	-58.3343	-41.4436	-59.6086	-62.0827	-40.9727	-65.1436	-64.5413	-73.3174	-63.2111	-90.8523	-61.4228	-59.3516
	2.306	-47.7979	-134.334	-58.3755	-41.4421	-59.6047	-62.1037	-40.9449	-65.1489	-64.5606	-73.3284	-63.2005	-90.8335	-61.4466	-59.3685
	2.307	-47.8251	-134.381	-58.3895	-41.4458	-59.6142	-62.1192	-40.9223	-65.1384	-64.566	-73.3378	-63.1851	-90.809	-61.4422	-59.3829
	2.308	-47.8494	-134.466	-58.3774	-41.4885	-59.6223	-62.0992	-40.9506	-65.1261	-64.5423	-73.3246	-63.1857	-90.7771	-61.4023	-59.4099
	2.31	-47.8693	-134.56	-58.3596	-41.5315	-59.6111	-62.0411	-40.991	-65.1228	-64.5113	-73.2968	-63.2234	-90.7345	-61.3635	-59.4528
	2.311	-47.8466	-134.507	-58.3423	-41.5793	-59.5969	-61.9888	-41.0229	-65.125	-64.5217	-73.2891	-63.2615	-90.6929	-61.3837	-59.4974
	2.312	-47.7849	-134.403	-58.3252	-41.6261	-59.5754	-62.0215	-41.0407	-65.1301	-64.5467	-73.3428	-63.2732	-90.6912	-61.4067	-59.4431
	2.314	-47.7275	-134.342	-58.3138	-41.6565	-59.5525	-62.0517	-41.0581	-65.1459	-64.5734	-73.3933	-63.2795	-90.6929	-61.3982	-59.3657
	2.315	-47.7453	-134.355	-58.3059	-41.6234	-59.5476	-62.0656	-41.0661	-65.1628	-64.5981	-73.4334	-63.2935	-90.7021	-61.3764	-59.3229
	2.316	-47.7739	-134.379	-58.2978	-41.5933	-59.5819	-62.0598	-41.0719	-65.1689	-64.6211	-73.4652	-63.3124	-90.713	-61.3625	-59.3437
	2.318	-47.7744	-134.39	-58.2881	-41.5784	-59.6218	-62.0542	-41.0855	-65.1697	-64.6421	-73.4795	-63.3319	-90.7242	-61.3743	-59.3702
	2.319	-47.7572	-134.4	-58.279	-41.5671	-59.6479	-62.0631	-41.1179	-65.1716	-64.6627	-73.4507	-63.3453	-90.7399	-61.3923	-59.415
	2.32	-47.7471	-134.403	-58.2929	-41.556	-59.6669	-62.0735	-41.1513	-65.1871	-64.6575	-73.4132	-63.3575	-90.7544	-61.4225	-59.4625
	2.322	-47.7595	-134.394	-58.3216	-41.5545	-59.6921	-62.0984	-41.1875	-65.2068	-64.6248	-73.3936	-63.3744	-90.7576	-61.461	-59.4713
	2.323	-47.7779	-134.383	-58.3666	-41.5563	-59.7169	-62.127	-41.2225	-65.2254	-64.5862	-73.3838	-63.3966	-90.7546	-61.4871	-59.4438
	2.324	-47.7959	-134.387	-58.4324	-41.563	-59.7376	-62.1485	-41.2347	-65.2403	-64.5678	-73.3762	-63.4183	-90.7489	-61.4735	-59.4101
	2.326	-47.8118	-134.398	-58.5046	-41.5789	-59.7417	-62.1576	-41.2031	-65.2489	-64.5542	-73.3972	-63.3944	-90.7405	-61.4513	-59.3891
	2.327	-47.8349	-134.433	-58.5121	-41.5957	-59.7442	-62.1657	-41.1705	-65.2418	-64.5643	-73.4239	-63.3635	-90.7314	-61.4399	-59.3705
	2.328	-47.864	-134.506	-58.485	-41.6037	-59.692	-62.1627	-41.196	-65.2307	-64.5858	-73.4402	-63.3486	-90.764	-61.4326	-59.3758
	2.33	-47.8949	-134.591	-58.4612	-41.6097	-59.625	-62.1435	-41.2314	-65.2523	-64.6211	-73.446	-63.3494	-90.8097	-61.4786	-59.4123
	2.331	-47.9116	-134.592	-58.4497	-41.6135	-59.5897	-62.1232	-41.2487	-65.2859	-64.6704	-73.4501	-63.356	-90.8565	-61.5648	-59.4541
	2.332	-47.9233	-134.546	-58.4402	-41.6129	-59.6084	-62.1119	-41.2371	-65.317	-64.7253	-73.451	-63.3975	-90.9	-61.6431	-59.4462
	2.334	-47.9132	-134.508	-58.4185	-41.6124	-59.637	-62.1032	-41.2251	-65.3411	-64.7702	-73.4513	-63.4438	-90.9443	-61.6389	-59.4251
	2.335	-47.8828	-134.517	-58.3927	-41.6208	-59.7001	-62.0971	-41.1932	-65.3623	-64.8106	-73.446	-63.4564	-90.9834	-61.6194	-59.4241
	2.336	-47.8513	-134.542	-58.3907	-41.6299	-59.7653	-62.0951	-41.1577	-65.3529	-64.7903	-73.4366	-63.4434	-91.0212	-61.585	-59.4431
	2.338	-47.8491	-134.579	-58.4105	-41.6187	-59.7861	-62.0932	-41.1522	-65.3361	-64.7127	-73.4403	-63.4231	-91.0453	-61.5329	-59.4687
	2.339	-47.8559	-134.621	-58.4385	-41.5831	-59.7759	-62.115	-41.1869	-65.327	-64.6305	-73.4903	-63.3986	-91.0548	-61.4825	-59.5276
	2.34	-47.873	-134.653	-58.4638	-41.5461	-59.7683	-62.139	-41.222	-65.3249	-64.6324	-73.5472	-63.3736	-91.0615	-61.4956	-59.5948
	2.342	-47.9003	-134.655	-58.4878	-41.5568	-59.7797	-62.1554	-41.2278	-65.334	-64.6475	-73.5819	-63.3799	-91.0702	-61.5189	-59.6629
	2.343	-47.9305	-134.647	-58.5012	-41.5738	-59.792	-62.1606	-41.2344	-65.3752	-64.6659	-73.6037	-63.3955	-91.0793	-61.5438	-59.7276
	2.344	-47.9584	-134.632	-58.5111	-41.6003	-59.867	-62.1727	-41.295	-65.4227	-64.6889	-73.6206	-63.4107	-91.1137	-61.5717	-59.7686
	2.346	-47.9855	-134.611	-58.5184	-41.641	-59.9504	-62.2245	-41.376	-65.4454	-64.7165	-73.6286	-63.4229	-91.1863	-61.6012	-59.7156
	2.347	-47.9839	-134.59	-58.5168	-41.6829	-60.0118	-62.2777	-41.4272	-65.4562	-64.7623	-73.6359	-63.4367	-91.2631	-61.6527	-59.6431
	2.348	-47.959	-134.571	-58.5125	-41.6868	-60.0026	-62.2665	-41.3887	-65.4638	-64.8153	-73.6418	-63.4584	-91.2378	-61.7071	-59.6737
	2.35	-47.928	-134.553	-58.519	-41.6852	-59.9778	-62.2278	-41.3513	-65.4589	-64.8397	-73.6471	-63.4802	-91.1909	-61.7227	-59.7507
	2.351	-47.9057	-134.539	-58.5351	-41.6688	-59.9272	-62.2072	-41.3449	-65.4515	-64.8339	-73.648	-63.4834	-91.1356	-61.703	-59.796
	2.352	-47.8859	-134.531	-58.5537	-41.6292	-59.8596	-62.2248	-41.3464	-65.4477	-64.8218	-73.6456	-63.4741	-91.0808	-61.6906	-59.7692
	2.354	-47.916	-134.527	-58.5767	-41.5882	-59.7953	-62.2449	-41.3594	-65.4468	-64.8096	-73.6422	-63.4676	-91.039	-61.7497	-59.7298
	2.355	-47.9727	-134.54	-58.6011	-41.5919	-59.756	-62.2861	-41.4024	-65.4538	-64.7972	-73.6327	-63.4731	-91.0519	-61.8178	-59.6813
	2.356	-48.0204	-134.558	-58.6027	-41.605	-59.7216	-62.3255	-41.4418	-65.4845	-64.7991	-73.6227	-63.4798	-91.0751	-61.8201	-59.6327
	2.358	-48.0284	-134.571	-58.5842	-41.623	-59.7703	-62.3407	-41.4202	-65.5199	-64.8179	-73.6064	-63.5135	-91.0864	-61.7675	-59.6074
	2.359	-48.0251	-134.579	-58.5604	-41.6628	-59.8521	-62.337	-41.379	-65.5432	-64.8387	-73.5894	-63.5535	-91.0923	-61.71	-59.6126
	2.36	-47.9651	-134.583	-58.5361	-41.7034	-59.9166	-62.3334	-41.3399	-65.5633	-64.8306	-73.5812	-63.5795	-91.103	-61.7728	-59.6219
	2.362	-47.893	-134.583	-58.5118	-41.7356	-59.9375	-62.3317	-41.3007	-65.5732	-64.8126	-73.6054	-63.5782	-91.1224	-61.8477	-59.6174
	2.363	-47.8956	-134.583	-58.5125	-41.7624	-59.951	-62.3291	-41.2641	-65.5322	-64.7922	-73.6318	-63.5749	-91.1431	-61.8678	-59.6106
	2.364	-47.9634	-134.627	-58.5274	-41.7809	-59.9628	-62.2916	-41.2593	-65.4825	-64.7707	-73.6354	-63.535	-91.1682	-61.8098	-59.6476
	2.366	-48.0413	-134.681	-58.5362	-41.7662	-59.9741	-62.2439	-41.267	-65.4618	-64.7515	-73.6294	-63.493	-91.1945	-61.7483	-59.7218
	2.367	-48.0867	-134.714	-58.5297	-41.751	-59.9656	-62.2195	-41.273	-65.4585	-64.7863	-73.6243	-63.4932	-91.2084	-61.7828	-59.7853
	2.368	-48.1256	-134.722	-58.5202	-41.7838	-59.9346	-62.2484	-41.3027	-65.4551	-64.8382	-73.618	-63.5278	-91.2025	-61.8309	-59.7597
	2.37	-48.0926	-134.726	-58.5276	-41.8419	-59.8944	-62.2851	-41.3347	-65.447	-64.8677	-73.6111	-63.553	-91.194	-61.8401	-59.7226
	2.371	-48.0374	-134.733	-58.5398	-41.8914	-59.8512	-62.2897	-41.3602	-65.4388	-64.8689	-73.6075	-63.5406	-91.1467	-61.8203	-59.6801
	2.372	-47.999	-134.741	-58.5518	-41.8548	-59.8077	-62.277	-41.3772	-65.4647	-64.866	-73.6057	-63.5213	-91.0899	-61.7977	-59.6378
	2.374	-47.9874	-134.697	-58.5669	-41.8008	-59.7913	-62.2636	-41.3929	-65.5126	-64.8744	-73.6068	-63.5292	-91.0704	-61.7931	-59.6189
	2.375	-47.9799	-134.628	-58.5838	-41.7847	-59.7903	-62.2487	-41.3795	-65.555	-64.8859	-73.617	-63.5548	-91.1122	-61.7933	-59.6555
	2.376	-47.9644	-134.592	-58.611	-41.7938	-59.8136	-62.2336	-41.3641	-65.5617	-64.8884	-73.6292	-63.5876	-91.1733	-61.8043	-59.6955
	2.378	-47.9445	-134.616	-58.6455	-41.8052	-59.8819	-62.263	-41.3602	-65.556	-64.8825	-73.6648	-63.6233	-91.2228	-61.8195	-59.7279
	2.379	-47.9312	-134.662	-58.6631	-41.795	-59.9558	-62.3167	-41.3672	-65.5926	-64.8748	-73.7166	-63.6594	-91.2612	-61.8383	-59.7523
	2.38	-47.9301	-134.688	-58.644	-41.7797	-59.9941	-62.3869	-41.374	-65.6505	-64.8643	-73.7637	-63.6707	-91.2789	-61.8606	-59.7735
	2.382	-47.9329	-134.702	-58.6108	-41.773	-60.0237	-62.4534	-41.3585	-65.7063	-64.8536	-73.7763	-63.6718	-91.2659	-61.8838	-59.7913
	2.383	-48.0107	-134.73	-58.605	-41.7786	-60.0436	-62.5191	-41.341	-65.7457	-64.8652	-73.7813	-63.6784	-91.2452	-61.9284	-59.8082
	2.384	-48.127	-134.794	-58.6155	-41.7902	-60.0378	-62.4852	-41.3411	-65.7722	-64.895	-73.7973	-63.6945	-91.2569	-61.9776	-59.8454
	2.386	-48.2074	-134.873	-58.648	-41.821	-60.0295	-62.4372	-41.3612	-65.7477	-64.9266	-73.8159	-63.7123	-91.2798	-61.9853	-59.8909
	2.387	-48.2136	-134.888	-58.7021	-41.8546	-60.0032	-62.3962	-41.3826	-65.7061	-64.9653	-73.8379	-63.7118	-91.304	-61.946	-59.923
	2.388	-48.1973	-134.862	-58.7547	-41.8883	-59.9623	-62.3657	-41.3905	-65.6915	-65.0055	-73.8649	-63.7068	-91.3281	-61.8975	-59.9332
	2.39	-48.1563	-134.832	-58.76	-41.922	-59.9241	-62.3378	-41.3981	-65.6962	-65.0333	-73.8927	-63.6915	-91.3513	-61.8791	-59.938
	2.391	-48.1053	-134.806	-58.7441	-41.947	-59.9754	-62.3348	-41.4157	-65.7017	-65.0507	-73.8798	-63.6581	-91.3783	-61.8674	-59.9645
	2.392	-48.0802	-134.782	-58.7347	-41.9105	-60.0344	-62.334	-41.4478	-65.7011	-65.0667	-73.8544	-63.6213	-91.4065	-61.8975	-60.0018
	2.394	-48.0967	-134.805	-58.7328	-41.8663	-60.0553	-62.3408	-41.48	-65.6989	-65.0753	-73.8359	-63.6368	-91.4189	-61.9478	-60.0165
	2.395	-48.1244	-134.856	-58.7316	-41.8624	-60.0402	-62.3545	-41.4582	-65.6811	-65.0825	-73.833	-63.6678	-91.4112	-61.9742	-59.973
	2.396	-48.1262	-134.902	-58.7257	-41.8887	-60.0267	-62.3689	-41.4329	-65.6558	-65.1097	-73.8326	-63.6969	-91.3987	-61.9515	-59.9155
	2.398	-48.1179	-134.937	-58.718	-41.9143	-60.0418	-62.3759	-41.4582	-65.651	-65.1489	-73.8318	-63.7173	-91.3987	-61.9213	-59.8779
	2.399	-48.1113	-134.969	-58.7271	-41.9206	-60.057	-62.3823	-41.527	-65.6833	-65.177	-73.8308	-63.7362	-91.4038	-61.9279	-59.8489
	2.4	-48.1075	-134.987	-58.7471	-41.9249	-60.0806	-62.3807	-41.5885	-65.7246	-65.1536	-73.8319	-63.7378	-91.4234	-61.9413	-59.8512
	2.402	-48.1044	-134.997	-58.7629	-41.9103	-60.1078	-62.3742	-41.554	-65.7232	-65.1116	-73.8368	-63.7366	-91.468	-61.9426	-59.9239
	2.403	-48.0984	-135.005	-58.7658	-41.8752	-60.1252	-62.3685	-41.5197	-65.7085	-65.0879	-73.8421	-63.7617	-91.5181	-61.9346	-60.0125
	2.404	-48.0909	-135.009	-58.7659	-41.8383	-60.1045	-62.3686	-41.4869	-65.7274	-65.0776	-73.8644	-63.8125	-91.5423	-61.9318	-60.0456
	2.406	-48.0954	-135.007	-58.7954	-41.826	-60.0741	-62.369	-41.4599	-65.7803	-65.0761	-73.8881	-63.8641	-91.557	-61.9573	-60.0548
	2.407	-48.1194	-134.984	-58.8365	-41.8141	-60.0505	-62.3781	-41.4368	-65.8345	-65.0981	-73.8869	-63.8354	-91.5627	-61.9864	-60.059
	2.408	-48.1508	-134.955	-58.862	-41.8053	-60.0319	-62.3895	-41.4324	-65.8378	-65.1282	-73.8583	-63.7916	-91.551	-62.004	-60.0597
	2.41	-48.18	-134.929	-58.8683	-41.8031	-60.0305	-62.3945	-41.4295	-65.8287	-65.1448	-73.8254	-63.7452	-91.5357	-62.0135	-60.0605
	2.411	-48.2073	-134.908	-58.8726	-41.8015	-60.0656	-62.3854	-41.4538	-65.806	-65.1515	-73.8029	-63.7075	-91.5199	-62.011	-60.0632
	2.412	-48.2486	-134.89	-58.8869	-41.8283	-60.1087	-62.3759	-41.4791	-65.7572	-65.176	-73.7812	-63.6802	-91.5062	-61.9861	-60.0663
	2.414	-48.2929	-134.885	-58.9045	-41.8569	-60.1492	-62.378	-41.4833	-65.7041	-65.2302	-73.7921	-63.7149	-91.4887	-61.959	-60.0412
	2.415	-48.328	-134.884	-58.9039	-41.8624	-60.1904	-62.3825	-41.4685	-65.7085	-65.288	-73.8245	-63.7567	-91.469	-61.9579	-60.0067
	2.416	-48.3399	-134.913	-58.889	-41.8475	-60.2114	-62.3936	-41.4613	-65.7302	-65.2595	-73.8561	-63.7745	-91.4482	-61.9637	-59.9917
	2.418	-48.3472	-134.961	-58.8685	-41.8367	-60.1884	-62.412	-41.4824	-65.7699	-65.2001	-73.8837	-63.7794	-91.427	-61.9873	-60.0241
	2.419	-48.2947	-134.993	-58.8468	-41.8551	-60.1568	-62.4301	-41.5042	-65.8277	-65.1696	-73.9107	-63.7852	-91.4056	-62.0331	-60.065
	2.42	-48.2152	-134.986	-58.8249	-41.8749	-60.1154	-62.4513	-41.5685	-65.8855	-65.1679	-73.9348	-63.7929	-91.4179	-62.0806	-60.0768
	2.422	-48.132	-134.965	-58.8336	-41.8788	-60.0708	-62.4746	-41.6535	-65.8572	-65.1794	-73.957	-63.8008	-91.4534	-62.0837	-60.0733
	2.423	-48.0584	-134.934	-58.8595	-41.8745	-60.0572	-62.4866	-41.705	-65.8124	-65.2057	-73.981	-63.8087	-91.4867	-62.0813	-60.0633
	2.424	-47.9864	-134.901	-58.8835	-41.8738	-60.1107	-62.4814	-41.6289	-65.7946	-65.2357	-74.0111	-63.8166	-91.4958	-62.0853	-60.0447
	2.426	-48.0309	-134.884	-58.9003	-41.8835	-60.1756	-62.4718	-41.5413	-65.8034	-65.235	-74.0426	-63.8224	-91.5008	-62.0959	-60.0249
	2.427	-48.1097	-134.882	-58.9158	-41.8957	-60.2071	-62.4538	-41.4799	-65.8221	-65.2208	-74.0547	-63.8234	-91.5004	-62.1014	-60.0317
	2.428	-48.1822	-134.883	-58.9332	-41.8982	-60.224	-62.4348	-41.4352	-65.8776	-65.2121	-74.0523	-63.8231	-91.4979	-62.0736	-60.0471
	2.43	-48.2471	-134.925	-58.9545	-41.897	-60.2591	-62.4363	-41.4095	-65.9494	-65.2167	-74.0474	-63.8164	-91.5019	-62.0367	-60.072
	2.431	-48.31	-134.981	-58.9764	-41.8966	-60.3319	-62.4515	-41.434	-65.9754	-65.2243	-74.064	-63.8077	-91.5217	-62.0181	-60.1134
	2.432	-48.3672	-135.025	-58.9817	-41.8977	-60.4109	-62.4629	-41.4619	-65.9523	-65.2394	-74.0877	-63.8097	-91.5472	-62.0128	-60.1612
	2.434	-48.4196	-135.034	-58.9769	-41.9	-60.4304	-62.452	-41.495	-65.9237	-65.261	-74.0979	-63.829	-91.5936	-62.0123	-60.176
	2.435	-48.4251	-135.027	-58.9624	-41.9056	-60.4278	-62.4377	-41.5297	-65.9203	-65.2783	-74.0877	-63.852	-91.648	-62.0226	-60.173
	2.436	-48.3808	-135.023	-58.9368	-41.9117	-60.3843	-62.4216	-41.5531	-65.9263	-65.2762	-74.0718	-63.8515	-91.6924	-62.0356	-60.1674
	2.438	-48.3311	-135.021	-58.9116	-41.9253	-60.2748	-62.4064	-41.5509	-65.9488	-65.2698	-74.0566	-63.8429	-91.7211	-62.0555	-60.1592
	2.439	-48.3154	-135.021	-58.9199	-41.9424	-60.1547	-62.4093	-41.5473	-65.9873	-65.3053	-74.0416	-63.85	-91.744	-62.0837	-60.1501
	2.44	-48.3122	-135.03	-58.9464	-41.9571	-60.1673	-62.4522	-41.6553	-66.0257	-65.3516	-74.0439	-63.8748	-91.7285	-62.1111	-60.1718
	2.442	-48.3133	-135.042	-58.9828	-41.9622	-60.2133	-62.5002	-41.7683	-66.0385	-65.4059	-74.0571	-63.902	-91.6977	-62.16	-60.2094
	2.443	-48.3165	-135.056	-59.0332	-41.9657	-60.2497	-62.4994	-41.769	-66.0419	-65.4609	-74.0652	-63.9111	-91.6886	-62.2144	-60.2236
	2.444	-48.3212	-135.072	-59.0843	-41.9616	-60.2689	-62.4854	-41.6718	-66.0343	-65.5067	-74.0492	-63.9158	-91.7073	-62.2402	-60.2003
	2.446	-48.3312	-135.088	-59.0885	-41.9539	-60.2861	-62.4811	-41.5834	-66.0126	-65.4715	-74.0288	-63.9257	-91.7331	-62.2319	-60.1701
	2.447	-48.343	-135.104	-59.0683	-41.9516	-60.3051	-62.4892	-41.6016	-65.9886	-65.4202	-74.0418	-63.9391	-91.7674	-62.218	-60.1754
	2.448	-48.3233	-135.119	-59.0481	-41.9785	-60.3244	-62.5058	-41.6224	-66.0084	-65.3949	-74.0761	-63.9512	-91.8046	-62.173	-60.1928
	2.45	-48.2861	-135.128	-59.0266	-42.0098	-60.3129	-62.5579	-41.6365	-66.0437	-65.3917	-74.1089	-63.9523	-91.8183	-62.1213	-60.2268
	2.451	-48.2566	-135.136	-59.0063	-42.018	-60.2721	-62.6142	-41.6448	-66.0754	-65.3921	-74.1152	-63.9512	-91.7923	-62.1007	-60.2755
	2.452	-48.249	-135.11	-59.0012	-42.0119	-60.2342	-62.6193	-41.6576	-66.1014	-65.3745	-74.1177	-63.9461	-91.7558	-62.1179	-60.3264
	2.454	-48.2445	-135.054	-59.0032	-41.9979	-60.2679	-62.5936	-41.6827	-66.1234	-65.3482	-74.1262	-63.9394	-91.7266	-62.1395	-60.3597
	2.455	-48.2208	-135.004	-59.001	-41.9723	-60.3267	-62.5728	-41.708	-66.1261	-65.3322	-74.1355	-63.935	-91.7021	-62.1236	-60.3874
	2.456	-48.1911	-135.008	-58.9955	-41.9454	-60.3727	-62.5817	-41.6678	-66.1227	-65.331	-74.1367	-63.9365	-91.7143	-62.1007	-60.4285
	2.458	-48.1815	-135.035	-58.9926	-41.9472	-60.4031	-62.5939	-41.6164	-66.1298	-65.3374	-74.1307	-63.9407	-91.7725	-62.1128	-60.4779
	2.459	-48.1897	-135.075	-59.0036	-41.9585	-60.43	-62.5821	-41.5828	-66.1478	-65.3567	-74.1265	-63.9763	-91.8375	-62.1547	-60.5092
	2.46	-48.2084	-135.124	-59.0199	-41.9697	-60.4476	-62.5608	-41.5748	-66.1671	-65.381	-74.1452	-64.0167	-91.8439	-62.1957	-60.4759
	2.462	-48.2902	-135.17	-59.0354	-41.9772	-60.4617	-62.5465	-41.5664	-66.1925	-65.4029	-74.167	-64.034	-91.8355	-62.1827	-60.426
	2.463	-48.3903	-135.216	-59.0495	-41.9843	-60.4664	-62.5565	-41.5577	-66.2206	-65.425	-74.17	-64.0287	-91.8511	-62.1609	-60.4174
	2.464	-48.4376	-135.262	-59.0595	-41.9986	-60.4635	-62.5686	-41.55	-66.2193	-65.447	-74.1579	-64.0209	-91.8859	-62.1448	-60.4337
	2.466	-48.435	-135.262	-59.0504	-42.0145	-60.4684	-62.5852	-41.5546	-66.1779	-65.4577	-74.1448	-64.0558	-91.9091	-62.1347	-60.4435
	2.467	-48.4323	-135.229	-59.0345	-42.0443	-60.4897	-62.6102	-41.5653	-66.1289	-65.4639	-74.1382	-64.0968	-91.8834	-62.1243	-60.4196
	2.468	-48.4641	-135.202	-59.0355	-42.0893	-60.5153	-62.6391	-41.5791	-66.106	-65.4463	-74.1323	-64.1107	-91.8473	-62.1152	-60.3876
	2.47	-48.5043	-135.208	-59.0518	-42.1332	-60.5028	-62.6634	-41.5934	-66.0891	-65.411	-74.1496	-64.0863	-91.8229	-62.1063	-60.3703
	2.471	-48.5159	-135.224	-59.0641	-42.1176	-60.474	-62.6874	-41.6091	-66.0854	-65.3873	-74.1818	-64.0574	-91.8047	-62.1273	-60.3624
	2.472	-48.5104	-135.258	-59.0521	-42.0958	-60.4687	-62.6842	-41.6539	-66.0978	-65.4343	-74.2257	-64.0436	-91.7972	-62.1583	-60.3649
	2.474	-48.5006	-135.309	-59.0324	-42.0855	-60.5111	-62.6679	-41.7069	-66.113	-65.5054	-74.2757	-64.0351	-91.8018	-62.1971	-60.3934
	2.475	-48.4744	-135.352	-59.0433	-42.0838	-60.5654	-62.6502	-41.7329	-66.1502	-65.5144	-74.3284	-64.0364	-91.8154	-62.2833	-60.4275
	2.476	-48.4443	-135.299	-59.0706	-42.0782	-60.5999	-62.6379	-41.6721	-66.194	-65.4731	-74.3617	-64.0512	-91.8548	-62.3683	-60.4438
	2.478	-48.4467	-135.214	-59.0986	-42.0597	-60.6292	-62.6271	-41.6005	-66.2209	-65.4322	-74.3819	-64.0666	-91.8986	-62.3377	-60.4511
	2.479	-48.4721	-135.176	-59.1253	-42.0378	-60.6374	-62.6396	-41.6125	-66.2279	-65.4261	-74.3876	-64.07	-91.8771	-62.2285	-60.4492
	2.48	-48.4918	-135.185	-59.1515	-42.0775	-60.6061	-62.669	-41.649	-66.2305	-65.4305	-74.3663	-64.0679	-91.8244	-62.1605	-60.4241
	2.482	-48.4837	-135.207	-59.1535	-42.1502	-60.5666	-62.698	-41.6703	-66.2451	-65.4679	-74.338	-64.0681	-91.7957	-62.2111	-60.3955
	2.483	-48.468	-135.245	-59.1337	-42.2023	-60.5684	-62.7075	-41.6694	-66.2698	-65.5208	-74.3329	-64.0734	-91.838	-62.2959	-60.3693
	2.484	-48.4711	-135.287	-59.1292	-42.1919	-60.5825	-62.7125	-41.6664	-66.2897	-65.5594	-74.3383	-64.08	-91.9085	-62.3116	-60.344
	2.486	-48.4881	-135.333	-59.173	-42.1676	-60.5864	-62.7207	-41.6814	-66.2902	-65.564	-74.34	-64.1053	-91.9434	-62.3007	-60.3479
	2.487	-48.5009	-135.389	-59.2401	-42.144	-60.578	-62.7312	-41.6999	-66.2853	-65.56	-74.334	-64.1383	-91.9566	-62.2739	-60.4037
	2.488	-48.4988	-135.448	-59.2651	-42.1194	-60.5673	-62.7354	-41.7024	-66.299	-65.5622	-74.3261	-64.1571	-91.9621	-62.2285	-60.4761
	2.49	-48.4911	-135.431	-59.2573	-42.1024	-60.5678	-62.7204	-41.679	-66.3206	-65.567	-74.338	-64.1471	-91.9565	-62.1788	-60.4785
	2.491	-48.4814	-135.367	-59.2417	-42.1113	-60.5707	-62.7013	-41.6537	-66.3288	-65.5751	-74.3571	-64.1298	-91.947	-62.1671	-60.4469
	2.492	-48.4714	-135.339	-59.2198	-42.1257	-60.5819	-62.6876	-41.6247	-66.3245	-65.5875	-74.3731	-64.1298	-91.9404	-62.167	-60.4081
	2.494	-48.47	-135.361	-59.1954	-42.126	-60.5989	-62.6764	-41.5872	-66.3179	-65.5989	-74.3814	-64.1373	-91.9352	-62.1811	-60.369
	2.495	-48.4847	-135.396	-59.2014	-42.1157	-60.6157	-62.6543	-41.5652	-66.3149	-65.5888	-74.388	-64.1521	-91.9351	-62.207	-60.3419
	2.496	-48.505	-135.397	-59.226	-42.104	-60.6303	-62.6253	-41.5942	-66.3133	-65.573	-74.3819	-64.1759	-91.9451	-62.2368	-60.3588
	2.498	-48.4919	-135.378	-59.2514	-42.0968	-60.6445	-62.5991	-41.6265	-66.3118	-65.5943	-74.3723	-64.201	-91.9584	-62.2682	-60.3919
	2.499	-48.4586	-135.356	-59.2758	-42.0904	-60.681	-62.6212	-41.6456	-66.3106	-65.6414	-74.3714	-64.1891	-91.9879	-62.2999	-60.3928
	2.5	-48.4274	-135.333	-59.2994	-42.1057	-60.7295	-62.6523	-41.6627	-66.3087	-65.6781	-74.3823	-64.1667	-92.0238	-62.3366	-60.3687
	2.502	-48.4067	-135.33	-59.3228	-42.1295	-60.7708	-62.6788	-41.6883	-66.3056	-65.661	-74.3952	-64.1641	-92.0437	-62.3711	-60.3515
	2.503	-48.3895	-135.382	-59.3469	-42.1379	-60.776	-62.6968	-41.7364	-66.304	-65.6352	-74.4261	-64.1894	-92.0382	-62.3909	-60.3697
	2.504	-48.4214	-135.46	-59.3701	-42.1226	-60.7753	-62.7102	-41.7859	-66.3231	-65.6343	-74.4637	-64.2205	-92.026	-62.3843	-60.3997
	2.506	-48.4877	-135.501	-59.3974	-42.0997	-60.758	-62.7055	-41.7895	-66.3493	-65.6528	-74.4886	-64.2237	-92.0282	-62.3721	-60.4358
	2.507	-48.5427	-135.515	-59.4273	-42.0626	-60.7298	-62.6978	-41.7773	-66.3854	-65.6728	-74.4891	-64.217	-92.0356	-62.4065	-60.4711
	2.508	-48.5376	-135.523	-59.4389	-42.0237	-60.7009	-62.705	-41.7577	-66.4242	-65.681	-74.4848	-64.1999	-92.0345	-62.4524	-60.5063
	2.51	-48.5121	-135.511	-59.4375	-42.024	-60.6873	-62.7238	-41.7293	-66.4535	-65.684	-74.4796	-64.175	-92.0251	-62.4624	-60.543
	2.511	-48.5014	-135.488	-59.4355	-42.0465	-60.6797	-62.7413	-41.7032	-66.4528	-65.6703	-74.474	-64.1501	-92.0152	-62.4269	-60.5802
	2.512	-48.5017	-135.451	-59.4362	-42.0922	-60.6788	-62.7323	-41.751	-66.4433	-65.6483	-74.4712	-64.1675	-92.0162	-62.3825	-60.6312
	2.514	-48.5198	-135.407	-59.4377	-42.2081	-60.6834	-62.7196	-41.8038	-66.4301	-65.6349	-74.4796	-64.1946	-92.0204	-62.3892	-60.6872
	2.515	-48.5799	-135.375	-59.4306	-42.3335	-60.6892	-62.7295	-41.827	-66.4154	-65.635	-74.49	-64.2233	-92.0295	-62.4087	-60.7067
	2.516	-48.6542	-135.373	-59.4196	-42.3049	-60.6939	-62.7734	-41.8251	-66.4077	-65.6412	-74.4979	-64.2569	-92.045	-62.4447	-60.6806
	2.518	-48.6581	-135.384	-59.4047	-42.2158	-60.6982	-62.8214	-41.8229	-66.4142	-65.6618	-74.5043	-64.2902	-92.0631	-62.4909	-60.6415
	2.519	-48.6195	-135.418	-59.387	-42.1471	-60.7329	-62.8531	-41.7618	-66.4243	-65.6881	-74.4977	-64.2873	-92.0899	-62.5243	-60.6211
	2.52	-48.5812	-135.472	-59.3721	-42.1269	-60.7839	-62.881	-41.6974	-66.4291	-65.7004	-74.4671	-64.2748	-92.1189	-62.5016	-60.6075
	2.522	-48.5566	-135.524	-59.3897	-42.1121	-60.817	-62.8928	-41.6933	-66.4319	-65.6974	-74.4326	-64.2699	-92.1439	-62.467	-60.5902
	2.523	-48.5363	-135.555	-59.4204	-42.1528	-60.7984	-62.8805	-41.7556	-66.4444	-65.6999	-74.4549	-64.2715	-92.1631	-62.4462	-60.5702
	2.524	-48.5442	-135.577	-59.4335	-42.206	-60.7639	-62.8658	-41.8175	-66.4838	-65.7473	-74.4909	-64.2688	-92.1776	-62.4341	-60.5533
	2.526	-48.565	-135.571	-59.4276	-42.2329	-60.7359	-62.8293	-41.82	-66.5295	-65.8117	-74.5278	-64.2521	-92.1588	-62.4143	-60.549
	2.527	-48.5952	-135.538	-59.4138	-42.218	-60.71	-62.7932	-41.8223	-66.525	-65.7995	-74.5565	-64.2333	-92.132	-62.3882	-60.5483
	2.528	-48.6384	-135.51	-59.3899	-42.1985	-60.6867	-62.7712	-41.8369	-66.4936	-65.7322	-74.5806	-64.2317	-92.143	-62.3645	-60.5886
	2.53	-48.684	-135.529	-59.3628	-42.1764	-60.6796	-62.7697	-41.8721	-66.469	-65.6752	-74.5553	-64.2368	-92.188	-62.3648	-60.6416
	2.531	-48.676	-135.568	-59.3646	-42.1537	-60.6775	-62.7815	-41.9108	-66.4756	-65.6703	-74.5099	-64.243	-92.2446	-62.3709	-60.6802
	2.532	-48.6496	-135.591	-59.3858	-42.1212	-60.7051	-62.8171	-41.9332	-66.4882	-65.6821	-74.4956	-64.2519	-92.3044	-62.3627	-60.6981
	2.534	-48.627	-135.6	-59.3958	-42.0837	-60.7523	-62.8595	-41.953	-66.4872	-65.7099	-74.5132	-64.2618	-92.3609	-62.3406	-60.7088
	2.535	-48.6118	-135.604	-59.3759	-42.0508	-60.7977	-62.8591	-41.959	-66.4768	-65.7508	-74.535	-64.2653	-92.3911	-62.3291	-60.6835
	2.536	-48.5996	-135.606	-59.3387	-42.0465	-60.832	-62.8277	-41.9377	-66.4692	-65.7927	-74.5359	-64.2648	-92.4033	-62.3694	-60.6512
	2.538	-48.6074	-135.606	-59.3421	-42.0505	-60.8633	-62.7965	-41.9126	-66.4686	-65.8366	-74.5295	-64.2673	-92.3998	-62.4306	-60.654
	2.539	-48.6276	-135.595	-59.3779	-42.0581	-60.8952	-62.7933	-41.9136	-66.4705	-65.8812	-74.5281	-64.2779	-92.3679	-62.4628	-60.7105
	2.54	-48.6387	-135.569	-59.4043	-42.0687	-60.932	-62.7979	-41.9227	-66.4988	-65.8894	-74.5311	-64.2911	-92.3247	-62.4743	-60.7877
	2.542	-48.6369	-135.541	-59.4116	-42.0779	-60.9634	-62.8017	-41.9218	-66.5417	-65.8666	-74.5346	-64.2927	-92.3237	-62.4819	-60.8274
	2.543	-48.6328	-135.525	-59.4096	-42.0791	-60.9468	-62.8052	-41.893	-66.5781	-65.8411	-74.5159	-64.2882	-92.3491	-62.4836	-60.8449
	2.544	-48.6403	-135.516	-59.3978	-42.0784	-60.9191	-62.7986	-41.861	-66.6018	-65.8416	-74.4894	-64.2963	-92.3667	-62.4829	-60.8553
	2.546	-48.654	-135.536	-59.3801	-42.1004	-60.9047	-62.7737	-41.8699	-66.6214	-65.8497	-74.4886	-64.3286	-92.3655	-62.4688	-60.8536
	2.547	-48.666	-135.585	-59.3785	-42.131	-60.9009	-62.7448	-41.8915	-66.6279	-65.85	-74.5254	-64.3678	-92.3634	-62.4401	-60.8473
	2.548	-48.675	-135.615	-59.3965	-42.151	-60.8955	-62.7744	-41.9155	-66.6277	-65.8448	-74.5727	-64.4049	-92.3996	-62.4109	-60.8381
	2.55	-48.6743	-135.595	-59.4186	-42.1514	-60.876	-62.823	-41.9386	-66.6149	-65.8367	-74.593	-64.4411	-92.4514	-62.4065	-60.8273
	2.551	-48.6531	-135.551	-59.4276	-42.1501	-60.8535	-62.8754	-41.9616	-66.5843	-65.8257	-74.6028	-64.4668	-92.459	-62.4113	-60.8285
	2.552	-48.6231	-135.577	-59.4289	-42.1944	-60.8381	-62.9274	-41.9438	-66.5516	-65.8141	-74.6175	-64.475	-92.4212	-62.4517	-60.8481
	2.554	-48.6065	-135.654	-59.4302	-42.2493	-60.8265	-62.9786	-41.921	-66.5665	-65.8114	-74.6356	-64.4787	-92.3762	-62.5242	-60.873
	2.555	-48.5993	-135.701	-59.4313	-42.2462	-60.8216	-62.9843	-41.8977	-66.6012	-65.8129	-74.6536	-64.4819	-92.3688	-62.5914	-60.8698
	2.556	-48.6095	-135.697	-59.4542	-42.192	-60.8406	-62.9802	-41.8776	-66.6119	-65.8207	-74.665	-64.4844	-92.3757	-62.571	-60.852
	2.558	-48.6488	-135.673	-59.517	-42.135	-60.8636	-62.9655	-41.8602	-66.6018	-65.8398	-74.6746	-64.4793	-92.3993	-62.5212	-60.8472
	2.559	-48.6976	-135.662	-59.596	-42.114	-60.8567	-62.9452	-41.8709	-66.6071	-65.8643	-74.6671	-64.4541	-92.4359	-62.5166	-60.8705
	2.56	-48.6994	-135.659	-59.5824	-42.0998	-60.8383	-62.9179	-41.8837	-66.6529	-65.8928	-74.6488	-64.4236	-92.4587	-62.5607	-60.9042
	2.562	-48.676	-135.66	-59.5128	-42.1175	-60.8318	-62.87	-41.9023	-66.7096	-65.9229	-74.635	-64.4039	-92.4203	-62.6119	-60.9285
	2.563	-48.6716	-135.665	-59.4713	-42.147	-60.8542	-62.8187	-41.9307	-66.7077	-65.9463	-74.6411	-64.3915	-92.3616	-62.6119	-60.9461
	2.564	-48.693	-135.671	-59.4782	-42.1844	-60.8867	-62.8136	-41.9597	-66.6804	-65.9555	-74.652	-64.3895	-92.3403	-62.5962	-60.9557
	2.566	-48.7212	-135.672	-59.5022	-42.2246	-60.9066	-62.831	-41.9575	-66.6628	-65.9589	-74.6658	-64.3975	-92.3449	-62.6008	-60.9498
	2.567	-48.7591	-135.671	-59.5128	-42.2648	-60.9192	-62.8537	-41.9521	-66.6559	-65.938	-74.6796	-64.402	-92.3595	-62.6212	-60.9384
	2.568	-48.8051	-135.681	-59.5157	-42.2655	-60.9349	-62.8777	-41.9367	-66.6519	-65.9041	-74.6836	-64.3757	-92.3832	-62.6393	-60.9425
	2.57	-48.8329	-135.7	-59.537	-42.2603	-60.9618	-62.9017	-41.9072	-66.6533	-65.9093	-74.6723	-64.3435	-92.4122	-62.6099	-60.9549
	2.571	-48.8126	-135.711	-59.5737	-42.2501	-60.9928	-62.9333	-41.879	-66.6563	-65.9735	-74.6594	-64.3508	-92.4527	-62.5672	-60.9705
	2.572	-48.7751	-135.695	-59.6045	-42.2303	-61.0156	-62.9672	-41.9099	-66.6569	-66.0559	-74.683	-64.3839	-92.4941	-62.5555	-60.9883
	2.574	-48.7658	-135.666	-59.6048	-42.2095	-61.0355	-62.9901	-41.9446	-66.656	-66.0533	-74.7155	-64.4189	-92.501	-62.5727	-61.0061
	2.575	-48.778	-135.646	-59.5928	-42.2084	-61.0453	-62.9906	-41.9564	-66.6478	-66.0092	-74.734	-64.4386	-92.4792	-62.5928	-60.9983
	2.576	-48.791	-135.635	-59.5804	-42.2134	-61.0283	-62.9887	-41.9509	-66.632	-65.9704	-74.7375	-64.456	-92.4441	-62.6003	-60.9791
	2.578	-48.7934	-135.629	-59.5683	-42.2179	-61.0026	-63.0025	-41.9465	-66.6178	-65.9387	-74.7415	-64.4535	-92.4015	-62.6048	-60.9688
	2.579	-48.7923	-135.634	-59.5596	-42.2195	-60.9679	-63.0189	-41.9468	-66.6279	-65.9211	-74.7525	-64.4449	-92.3576	-62.6045	-60.9749
	2.58	-48.774	-135.645	-59.5644	-42.2209	-60.9299	-63.0255	-41.9471	-66.6446	-65.9728	-74.7638	-64.4248	-92.3858	-62.6019	-60.9859
	2.582	-48.7472	-135.663	-59.5746	-42.2423	-60.906	-63.0213	-41.9286	-66.683	-66.0534	-74.7649	-64.3947	-92.4422	-62.592	-60.9945
	2.583	-48.7375	-135.686	-59.5922	-42.2681	-60.9067	-63.0144	-41.8999	-66.7288	-66.0916	-74.7603	-64.3715	-92.4897	-62.5776	-61.0018
	2.584	-48.7543	-135.705	-59.614	-42.2939	-60.9142	-62.9966	-41.8823	-66.7594	-66.0929	-74.7503	-64.4025	-92.5172	-62.5703	-61.0166
	2.586	-48.7776	-135.7	-59.6334	-42.3121	-60.9105	-62.9757	-41.9111	-66.7611	-66.0966	-74.7276	-64.4464	-92.5409	-62.5941	-61.0381
	2.587	-48.7638	-135.686	-59.6439	-42.328	-60.9024	-62.9651	-41.9489	-66.7546	-66.1285	-74.7001	-64.4733	-92.5726	-62.6328	-61.0592
	2.588	-48.738	-135.691	-59.651	-42.3192	-60.9048	-62.9676	-41.9555	-66.748	-66.1707	-74.7118	-64.483	-92.6047	-62.6439	-61.0622
	2.59	-48.7264	-135.709	-59.669	-42.3023	-60.9227	-62.9741	-41.9447	-66.7419	-66.1813	-74.7489	-64.4893	-92.625	-62.6342	-61.0598
	2.591	-48.7377	-135.73	-59.6984	-42.3161	-60.9446	-62.9828	-41.9277	-66.739	-66.171	-74.7817	-64.4989	-92.6243	-62.6264	-61.0673
	2.592	-48.7545	-135.754	-59.7296	-42.3627	-60.9569	-62.9922	-41.9051	-66.7422	-66.1549	-74.7976	-64.5097	-92.6166	-62.6319	-61.0855
	2.594	-48.7364	-135.778	-59.7547	-42.4061	-60.9663	-62.996	-41.8851	-66.7477	-66.1327	-74.8077	-64.5392	-92.6156	-62.6428	-61.1014
	2.595	-48.6962	-135.781	-59.7755	-42.3848	-60.9652	-62.9952	-41.9148	-66.7416	-66.1084	-74.7964	-64.5788	-92.6178	-62.6694	-61.0865
	2.596	-48.6955	-135.764	-59.776	-42.3467	-60.9535	-62.9946	-41.9546	-66.7285	-66.1258	-74.7721	-64.596	-92.6279	-62.7117	-61.0538
	2.598	-48.7359	-135.748	-59.7546	-42.3255	-60.9465	-62.9957	-41.9808	-66.7394	-66.1668	-74.7528	-64.569	-92.6475	-62.7518	-61.0381
	2.599	-48.7877	-135.733	-59.7296	-42.3169	-60.9687	-62.9973	-41.9943	-66.7842	-66.1884	-74.7508	-64.5297	-92.6718	-62.7648	-61.0417
	2.6	-48.8359	-135.719	-59.7126	-42.3222	-60.9984	-63.0024	-42.0071	-66.8378	-66.1643	-74.7544	-64.5475	-92.6946	-62.7666	-61.0518
	2.602	-48.881	-135.736	-59.7007	-42.3446	-61.0637	-63.0097	-42.0251	-66.8521	-66.1265	-74.7737	-64.5855	-92.7162	-62.763	-61.0646
	2.603	-48.8978	-135.782	-59.6874	-42.3705	-61.1418	-63.0234	-42.0438	-66.8478	-66.1029	-74.8036	-64.6149	-92.7179	-62.7567	-61.0787
	2.604	-48.8938	-135.817	-59.6723	-42.3973	-61.2026	-63.0478	-42.0444	-66.8299	-66.0851	-74.8347	-64.6313	-92.7023	-62.7389	-61.1086
	2.606	-48.8959	-135.828	-59.6616	-42.4266	-61.2216	-63.0744	-42.0336	-66.7997	-66.0655	-74.8633	-64.644	-92.6815	-62.7047	-61.1486
	2.607	-48.9113	-135.828	-59.6728	-42.4336	-61.2296	-63.0654	-42.0207	-66.7754	-66.0438	-74.8911	-64.6341	-92.6636	-62.6707	-61.1748
	2.608	-48.9318	-135.833	-59.6967	-42.41	-61.195	-63.0403	-42.0092	-66.7901	-66.0216	-74.892	-64.6165	-92.6471	-62.6956	-61.17
	2.61	-48.9395	-135.842	-59.7152	-42.382	-61.1507	-63.0183	-41.998	-66.821	-66.017	-74.8734	-64.597	-92.6432	-62.7437	-61.1522
	2.611	-48.9398	-135.844	-59.7274	-42.3663	-61.1067	-63.0034	-42.0635	-66.8556	-66.0198	-74.8548	-64.5785	-92.6469	-62.7662	-61.1594
	2.612	-48.9276	-135.839	-59.7516	-42.3531	-61.0752	-62.9898	-42.1475	-66.8954	-66.0315	-74.8502	-64.5686	-92.6601	-62.7651	-61.1819
	2.614	-48.9028	-135.829	-59.8102	-42.3323	-61.0606	-62.9747	-42.1811	-66.9344	-66.0601	-74.8499	-64.5871	-92.6849	-62.7662	-61.2092
	2.615	-48.8821	-135.813	-59.8848	-42.3085	-61.0842	-62.9584	-42.1416	-66.9555	-66.0983	-74.8487	-64.6128	-92.7102	-62.7898	-61.248
	2.616	-48.8942	-135.794	-59.8908	-42.2875	-61.1245	-62.9454	-42.0929	-66.9694	-66.1537	-74.8467	-64.6085	-92.6979	-62.8204	-61.2917
	2.618	-48.9222	-135.788	-59.8432	-42.3158	-61.1613	-62.9507	-42.0545	-66.9979	-66.2173	-74.8478	-64.5907	-92.6719	-62.8301	-61.305
	2.619	-48.9153	-135.795	-59.7989	-42.361	-61.1955	-62.9595	-42.014	-67.0333	-66.2349	-74.8714	-64.5954	-92.6734	-62.8276	-61.2998
	2.62	-48.8793	-135.81	-59.7814	-42.4034	-61.2189	-62.9767	-42.0335	-67.0558	-66.1916	-74.9019	-64.6326	-92.6996	-62.8208	-61.2894
	2.622	-48.848	-135.83	-59.7756	-42.4316	-61.2163	-62.999	-42.1132	-67.0485	-66.1303	-74.9246	-64.6767	-92.7243	-62.8111	-61.2747
	2.623	-48.8448	-135.855	-59.7756	-42.4576	-61.2038	-63.0181	-42.1912	-67.0316	-66.1032	-74.9418	-64.6767	-92.7071	-62.8059	-61.2583
	2.624	-48.8524	-135.882	-59.7794	-42.4433	-61.1973	-63.0272	-42.1664	-66.9794	-66.0958	-74.9568	-64.6666	-92.6764	-62.8398	-61.2311
	2.626	-48.8603	-135.909	-59.7823	-42.4171	-61.1949	-63.0348	-42.1292	-66.9078	-66.1089	-74.9437	-64.6655	-92.6672	-62.8852	-61.199
	2.627	-48.8687	-135.92	-59.7835	-42.4078	-61.1977	-63.0429	-42.1186	-66.874	-66.1359	-74.9227	-64.6769	-92.6769	-62.8901	-61.1905
	2.628	-48.8847	-135.917	-59.7799	-42.424	-61.2132	-63.0506	-42.141	-66.9108	-66.1638	-74.9338	-64.6897	-92.6951	-62.8609	-61.2097
	2.63	-48.9349	-135.911	-59.7612	-42.443	-61.2334	-63.0579	-42.1663	-66.9689	-66.1968	-74.9781	-64.6875	-92.7207	-62.8251	-61.2396
	2.631	-48.9984	-135.883	-59.7358	-42.4428	-61.2385	-63.0505	-42.1286	-66.9947	-66.2337	-75.0215	-64.6818	-92.7481	-62.7881	-61.2996
	2.632	-49.0119	-135.84	-59.7355	-42.4401	-61.2342	-63.0401	-42.0861	-67.0093	-66.2713	-75.0118	-64.6678	-92.766	-62.7508	-61.3711
[truncated: 25,298 more rows]

## Sheet: Supp. Fig. 5b
	Cell-free expression yield of wtMinE and all synMinE variants (after substraction of background intensity)
		Fluorescent intensity (A. U.)
		rep1	rep2	rep3
	nc (-DNA)	1366.16	2116.17	2195.96
	wt	2454.27	3425.21	4257.17
	v1	6875.81	5613.84	6792.04
	v2	3172.82	2699.99	3747.89
	v3	1502.02	1782.51	2217.51
	v4	2890.8	3483.39	4641.38
	v5	2473	2695.48	4526.57
	v6	3561.13	3494.62	5750.24
	v7	2837.34	2653.31	4242.88
	v8	1523.13	1749.25	2371.1
	v9	2149.53	3697.64	3724.21
	v10	3183.49	4690.64	4925.6
	v11	2201.62	3712.86	4185.79
	v12	1939.34	2887.04	3022.99
	v13	1437.28	2440.7	2452.92
	v14	1992.7	2788.63	2117.18
	v15	2595.45	2678.83	2889.5
	v16	4745.95	5449.26	5790.93
	v17	2925	5333.81	3241.5
	v18	1887	3005.69	1764.7
	v19	2661.78	3788.01	2698.95
	v20	3233.97	4301.4	2718.58
	v21	2139.83	2452.7	1832.88
	v22	2110	2492.07	1706.61
	v23	1731.33	2422.5	1757.84
	v24	1379.89	2622.1	1437.79
	v25	3435.01	3437.64	3866.78
	v26	3134.78	2734.49	3360.18
	v27	2542.58	2440.37	2760.58
	v28	3258.09	3194.74	3479.41
	v29	2747	2858.36	2179.21
	v30	4020.21	4046.3	3760.25
	v31	1463.43	2532.65	1834.25
	v32	1374.38	2573.63	1929.36
	v33	1872.03	2832.3	2506.73
	v34	1357.24	2331.53	1898.07
	v35	3225.12	4004.42	2765.81
	v36	1278.96	2579.37	1111.39
	v37	1672.57	2551.38	1932.37
	v38	3195.94	2945.63	2682.73
	v39	1920.4	2691.3	2740.43
	v40	5080.07	3537.17	4388.58
	v41	1311.76	1920.21	2256.68
	v42	3567.54	3147.67	3541.45
	v43	1248.39	1378.69	1249.38
	v44	2055.22	1766.51	2066.15
	v45	3656.45	2588.43	2657.92
	v46	3733.25	2523.57	2329.21
	v47	3169.86	2578.89	2322.42
	v48	1489.04	2144.82	1811.34

## Sheet: Supp. Fig. 6b
	Occurrence of Min oscillation dynamics within lipid droplets induced by positive variants found in in vitro screening
		no pattern	Oscillation
	wt (pc)	1	73
	v4 (nc)	94	0
	v5	59	13
	v10	43	33
	v25	3	80
	v26	47	25
	v29	54	36
	v31	104	20
	v33	20	74
	v35	36	41
	v37	38	44
	v40	55	23
	v43	32	38
	v44	54	24
	v46	84	12
	v48	72	22

## Sheet: Supp. Fig. 7
	synMinE_name	raw_name	combined_score	dimer_PAE	hydrophobicity_score	N_term_alpha_helix	MinD_PAE	solubility_score	identity_ecoli	similarity_ecoli	identity_closest	similarity_closest	expression_yield_rep1	expression_yield_rep2	expression_yield_rep3	positive_invitro	combined_score_initial	combined_score_improved	elbo_normalised	hmm_score_normalised	combined_score_normalised	combined_score_improved_normalised	dimer_PAE_normalised	MinD_PAE_normalised	hydrophobicity_score_summed_normalised	solubility_score_normalised	identity_ecoli_normalised	similarity_ecoli_normalised	identity_closest_normalised	similarity_closest_normalised	positive_invitro_int
0	synMinEv01	Sample_sequence_1791	1.75788	28.6842	1.87845	FALSE	9.2065	0.734	37.8	53.1	71.4	79.6	6875.81	5613.84	6792.04	FALSE	2.42045	0.718841	-0.0835342	71.4	0.291696	0.341886	0.0323938	0.636323	0.355164	0.604089	0.616438	0.564748	0.754579	0.812389	0
1	synMinEv02	Sample_sequence_2177	3.66811	7.32545	2.5	TRUE	4.99721	0.816	45.4	66	57.4	68.3	3172.82	2699.99	3747.89	FALSE	1.96389	1.12286	-0.0982575	56.3	1	0.557196	0.974974	0.877141	1	0.756506	0.789954	0.796763	0.498168	0.612389	0
2	synMinEv03	Sample_sequence_2935	0.971204	27.3027	1.47959	FALSE	20.3289	0.752	22.6	38.7	35.2	50.5	1502.02	1782.51	2217.51	FALSE	2.78448	1.12584	-0.104139	24.7	0	0.558785	0.0933626	0	0.125841	0.637546	0.269406	0.305755	0.0915751	0.297345	0
3	synMinEv04	Sample_sequence_1469	3.25767	15.2097	2.48942	TRUE	5.86113	0.809	30.3	48.5	48.1	60.6	2890.8	3483.39	4641.38	FALSE	2.34817	1.1662	-0.0760473	90.8	0.84781	0.580295	0.627036	0.827715	0.99392	0.743494	0.445205	0.482014	0.327839	0.476106	0
4	synMinEv05	Sample_sequence_2803	3.47934	12.678	2.47709	TRUE	4.04271	0.822	45.7	70.7	54.4	80	2473	2695.48	4526.57	TRUE	3.47934	1.91858	-0.103954	69.8	0.930002	0.981251	0.738759	0.931749	0.986828	0.767658	0.796804	0.881295	0.443223	0.819469	1
5	synMinEv06	Sample_sequence_504	3.24828	14.8142	2.46455	TRUE	5.53849	0.778	29.4	46.8	46.5	62.3	3561.13	3494.62	5750.23	FALSE	2.26696	1.13344	-0.0929146	88.4	0.844327	0.562836	0.644487	0.846174	0.979617	0.685874	0.424658	0.451439	0.298535	0.506195	0
6	synMinEv07	Sample_sequence_309	1.77821	27.7892	1.48827	FALSE	6.21465	0.768	29.9	44.9	47.2	58.3	2837.34	2653.31	4242.88	FALSE	2.01945	0.323343	-0.0985336	67.1	0.299235	0.131117	0.0718909	0.80749	0.130834	0.667286	0.436073	0.417266	0.311355	0.435398	0
7	synMinEv08	Sample_sequence_437	1.93672	26.2925	1.61292	FALSE	6.32332	0.795	31.5	54.6	68.3	76.9	1523.13	1749.25	2371.1	FALSE	2.05829	0.401229	-0.0910777	56.4	0.358007	0.172624	0.137942	0.801273	0.202502	0.717472	0.472603	0.591727	0.697802	0.764602	0
8	synMinEv09	Sample_sequence_3372	3.28646	6.75835	2.02208	FALSE	3.02959	0.859	17.9	33.9	43.3	63.3	2149.53	3697.64	3724.21	FALSE	1.30703	0.448035	-0.0854715	63.3	0.858483	0.197567	1	0.989711	0.437746	0.836431	0.1621	0.219424	0.239927	0.523894	0
9	synMinEv10	Sample_sequence_3478	3.19433	17.2165	2.455	TRUE	5.26652	0.82	41.8	65.9	70.8	80.9	3183.49	4690.64	4925.6	TRUE	3.19433	1.83586	-0.0737041	77.1	0.824324	0.93717	0.538472	0.861734	0.974127	0.763941	0.707763	0.794964	0.74359	0.835398	1
10	synMinEv11	Sample_sequence_3535	1.86649	27.3394	1.94006	FALSE	7.19923	0.633	21.6	40.2	46.7	66.3	2201.62	3712.86	4185.79	FALSE	2.18068	0.639427	-0.0834113	57	0.331968	0.299565	0.0917432	0.751161	0.390589	0.416357	0.246575	0.332734	0.302198	0.576991	0
11	synMinEv12	Sample_sequence_3165	3.19457	11.2554	2.43601	TRUE	5.94664	0.607	25.5	46.9	47.9	66.7	1939.34	2887.04	3022.99	FALSE	1.94584	1.14039	-0.112651	55.1	0.824414	0.566536	0.801542	0.822823	0.963209	0.36803	0.335616	0.453237	0.324176	0.584071	0
12	synMinEv13	Sample_sequence_1481	1.97594	25.4167	1.98714	FALSE	9.18261	0.744	37.4	57.1	39.1	57.6	1437.28	2440.7	2452.92	FALSE	2.34738	0.779969	-0.0956754	31.8	0.372552	0.374462	0.176594	0.63769	0.417659	0.622677	0.607306	0.636691	0.163004	0.423009	0
13	synMinEv14	Sample_sequence_3788	1.34159	24.9365	1.32732	FALSE	14.5518	0.775	10.8	21.7	41.7	56	1992.7	2788.63	2117.18	FALSE	2.28499	0.70778	-0.100457	44	0.137337	0.335991	0.197785	0.330513	0.0382926	0.680297	0	0	0.210623	0.39469	0
14	synMinEv15	Sample_sequence_810	3.28203	8.77281	2.0533	TRUE	4.56694	0.726	26.3	50.9	67	74.1	2595.45	2678.83	2889.5	FALSE	1.65631	0.841412	-0.101625	64.3	0.856841	0.407206	0.9111	0.901757	0.743169	0.589219	0.353881	0.52518	0.673993	0.715044	0
15	synMinEv16	Sample_sequence_3085	1.79416	15.2605	1.53128	FALSE	17.3084	0.841	25.8	44.2	46.8	55.6	4745.95	5449.26	5790.93	FALSE	2.19896	0.982757	-0.167786	56.9	0.305147	0.482533	0.624794	0.172803	0.155561	0.802974	0.342466	0.404676	0.304029	0.387611	0
16	synMinEv17	Sample_sequence_592	1.58374	17.3813	1.91633	FALSE	16.6305	0.464	28.3	45.8	57.9	65.3	2925	5333.81	3241.5	FALSE	2.09815	1.16536	-0.144531	54.1	0.227125	0.579843	0.531202	0.211591	0.376947	0.10223	0.399543	0.433453	0.507326	0.559292	0
17	synMinEv18	Sample_sequence_2692	1.94316	28.0747	1.87835	FALSE	6.47203	0.736	35.5	57	60.2	73.1	1887	3005.69	1764.7	FALSE	2.23905	0.562343	-0.0917836	60.6	0.360397	0.258485	0.0592906	0.792765	0.355108	0.607807	0.563927	0.634892	0.549451	0.697345	0
18	synMinEv19	Sample_sequence_340	3.3495	10.9279	2.25357	TRUE	6.60444	0.89	35.1	55.7	40	63.2	2661.78	3788.01	2698.95	FALSE	2.14713	1.07313	-0.092532	61.9	0.881858	0.530692	0.815993	0.78519	0.858315	0.894052	0.554795	0.611511	0.179487	0.522124	0
19	synMinEv20	Sample_sequence_2452	1.78362	25.6767	1.45288	FALSE	5.9083	0.683	39.8	64.5	84.8	90.2	3233.97	4301.4	2718.58	FALSE	1.80335	0.285469	-0.0725393	77.2	0.30124	0.110933	0.165117	0.825017	0.110486	0.509294	0.6621	0.769784	1	1	0
20	synMinEv21	Sample_sequence_128	2.02181	25.3307	2.23937	FALSE	6.19266	0.47	28	47.7	62.3	76.4	2139.83	2452.7	1832.88	FALSE	2.04354	0.753926	-0.0742713	69.2	0.389559	0.360584	0.180387	0.808748	0.562675	0.113383	0.392694	0.467626	0.587912	0.755752	0
21	synMinEv22	Sample_sequence_2807	1.79084	26.6719	1.62221	FALSE	9.39055	0.836	28.1	42.7	30.2	44.8	2110	2492.07	1706.61	FALSE	2.29685	0.582049	-0.104274	43.1	0.303915	0.268987	0.121199	0.625794	0.207843	0.79368	0.394977	0.377698	0	0.19646	0
22	synMinEv23	Sample_sequence_885	1.89722	29.1727	1.6948	FALSE	4.16415	0.712	40.4	57.6	61.2	77.6	1731.33	2422.5	1757.84	FALSE	2.02594	0.324777	-0.0760561	69.7	0.34336	0.131881	0.0108367	0.924801	0.249578	0.563197	0.675799	0.645683	0.567766	0.776991	0
23	synMinEv24	Sample_sequence_3890	1.30895	27.1408	1.59313	FALSE	16.8973	0.821	17.8	35.6	32.6	52.8	1379.89	2622.1	1437.79	FALSE	2.7153	0.994802	-0.109017	26.8	0.125235	0.488952	0.100505	0.196322	0.191125	0.765799	0.159817	0.25	0.043956	0.338053	0
24	synMinEv25	Sample_sequence_1583	3.41252	12.3608	2.48527	TRUE	3.50999	0.706	48.9	68.9	78.7	89.9	3435.01	3437.64	3866.78	TRUE	3.41252	1.95376	-0.0767672	77.7	0.905226	1	0.752758	0.962226	0.991533	0.552045	0.869863	0.848921	0.888278	0.99469	2
25	synMinEv26	Sample_sequence_2534	3.62745	10.5467	2.36558	TRUE	4.16217	0.947	49.5	68.1	82	89.9	3134.78	2734.49	3360.18	TRUE	3.62745	1.84763	-0.0791877	90.1	0.98492	0.943441	0.832816	0.924915	0.922715	1	0.883562	0.834532	0.948718	0.99469	1
26	synMinEv27	Sample_sequence_226	2.02789	20.9457	2.07461	FALSE	11.239	0.666	22.1	43.3	41	55.2	2542.58	2440.37	2760.58	FALSE	2.24001	0.947908	-0.104589	55.7	0.391815	0.463961	0.373901	0.520043	0.467951	0.477695	0.257991	0.388489	0.197802	0.380531	0
27	synMinEv28	Sample_sequence_1214	1.99045	22.2713	2.14085	FALSE	14.2109	0.819	23	50	57.4	33.7	3258.09	3194.74	3479.41	FALSE	2.65962	1.15602	-0.113576	52.9	0.37793	0.574867	0.315402	0.350014	0.506032	0.762082	0.278539	0.508993	0.498168	0	0
28	synMinEv29	Sample_sequence_814	3.15151	15.4158	2.31818	TRUE	3.56458	0.679	24.8	47.5	81.1	88.4	2747	2858.36	2179.21	TRUE	3.15151	1.85457	-0.0719076	76	0.808445	0.947139	0.617941	0.959103	0.895465	0.501859	0.319635	0.464029	0.932234	0.968142	1
29	synMinEv30	Sample_sequence_1973	3.35039	12.0777	2.49894	TRUE	7.74833	0.866	54.6	77.3	62.9	76.3	4020.21	4046.3	3760.25	FALSE	2.38039	1.27964	-0.0957025	66.6	0.882189	0.640749	0.765253	0.719747	0.99939	0.849442	1	1	0.598901	0.753982	0
30	synMinEv31	Sample_sequence_406	3.32875	14.3982	2.47446	TRUE	4.29029	0.763	30.2	49.1	61.9	70.5	1463.43	2532.65	1834.24	TRUE	3.32875	1.9029	-0.0781854	89.8	0.874165	0.972898	0.662846	0.917585	0.985318	0.657993	0.442922	0.492806	0.580586	0.651327	1
31	synMinEv32	Sample_sequence_1972	1.96691	24.9494	1.26071	FALSE	4.20105	0.847	34.1	51.6	35.9	55.4	1374.38	2573.63	1929.36	FALSE	1.72709	0.0773093	-0.0828337	51	0.369201	0	0.197215	0.922691	0	0.814126	0.531963	0.53777	0.104396	0.384071	0
32	synMinEv33	Sample_sequence_2753	3.28733	11.8261	2.46788	TRUE	6.93218	0.763	22.5	38	54	66.4	1872.03	2832.3	2506.73	TRUE	3.28733	1.74797	-0.121751	68.8	0.858807	0.890333	0.776355	0.76644	0.981534	0.657993	0.267123	0.293165	0.435897	0.578761	1
33	synMinEv34	Sample_sequence_2412	1.93312	20.6212	2.08646	FALSE	10.5381	0.51	25.9	44.6	51.4	58.6	1357.24	2331.53	1898.07	FALSE	2.0364	0.914622	-0.140993	46.7	0.356673	0.446222	0.388219	0.560139	0.474761	0.187732	0.344749	0.411871	0.388278	0.440708	0
34	synMinEv35	Sample_sequence_1609	2.01134	29.4183	1.78648	TRUE	4.25548	0.502	41	58	55	71	3225.12	4004.42	2765.81	TRUE	2.01134	1.50934	-0.0963955	81.4	0.385676	0.763158	0	0.919576	0.589761	0.172862	0.689498	0.652878	0.454212	0.660177	1
35	synMinEv36	Sample_sequence_431	3.18107	12.937	2.26806	TRUE	5.13791	0.718	33.3	56.6	60	70.5	1278.96	2579.37	1111.39	FALSE	1.98822	0.997555	-0.0804487	69.9	0.819406	0.490418	0.727332	0.869092	0.866646	0.574349	0.513699	0.627698	0.545788	0.651327	0
36	synMinEv37	Sample_sequence_2255	1.47449	27.9022	1.27438	FALSE	6.92713	0.633	24.5	52	59.4	71.7	1672.57	2551.38	1932.37	TRUE	1.47449	0.774584	-0.0876365	60.4	0.186616	0.371593	0.0669059	0.766728	0.00785601	0.416357	0.312785	0.544964	0.534799	0.672566	1
37	synMinEv38	Sample_sequence_513	1.92755	28.9711	1.84131	FALSE	2.84974	0.574	31.6	57.1	71.7	80.8	3195.94	2945.63	2682.73	FALSE	1.88808	0.333814	-0.0733089	68.8	0.354607	0.136697	0.019734	1	0.333814	0.306691	0.474886	0.636691	0.760073	0.833628	0
38	synMinEv39	Sample_sequence_3769	3.19579	16.7569	2.30711	TRUE	4.51129	0.843	28.4	55.7	51.9	75.3	1920.4	2691.3	2740.43	FALSE	2.2684	0.984158	-0.0753169	73.5	0.824866	0.483279	0.558754	0.904942	0.8891	0.806691	0.401826	0.611511	0.397436	0.736283	0
39	synMinEv40	Sample_sequence_789	1.82692	25.0559	2.11826	FALSE	12.4919	0.693	28.8	52.3	80.7	83.3	5080.07	3537.17	4388.57	TRUE	1.82692	0.941403	-0.0761934	64	0.317294	0.460494	0.192515	0.448361	0.493043	0.527881	0.410959	0.55036	0.924908	0.877876	1
40	synMinEv41	Sample_sequence_3321	3.20923	10.957	2.44	FALSE	4.0996	0.788	24.7	44.1	44.1	60.2	1311.76	1920.2	2256.68	FALSE	1.72283	0.749534	-0.091492	66.2	0.829849	0.358243	0.814708	0.928495	0.678029	0.704461	0.317352	0.402878	0.254579	0.469027	0
41	synMinEv42	Sample_sequence_158	3.2139	14.3057	2.23579	TRUE	5.28147	0.838	24.6	41.2	42.6	66.3	3567.53	3147.67	3541.45	FALSE	2.15828	0.987212	-0.0908241	68.3	0.831578	0.484906	0.666928	0.860878	0.84809	0.797398	0.315068	0.350719	0.227106	0.576991	0
42	synMinEv43	Sample_sequence_1466	3.30743	10.0793	2.4774	TRUE	7.88407	0.755	45	67	62.6	74.7	1248.39	1378.69	1249.38	TRUE	3.30743	1.69899	-0.0741494	87	0.866261	0.864228	0.853445	0.711981	0.987008	0.643123	0.780822	0.814748	0.593407	0.725664	1
43	synMinEv44	Sample_sequence_2152	3.31126	13.6629	2.47244	TRUE	5.59723	0.789	35.9	56.5	53.3	66.7	2055.22	1766.51	2066.15	TRUE	3.31126	1.82697	-0.0857182	71.5	0.867682	0.932429	0.695299	0.842814	0.984152	0.70632	0.573059	0.625899	0.423077	0.584071	1
44	synMinEv45	Sample_sequence_2428	3.33593	14.4926	2.5	TRUE	3.49216	0.714	26.7	40	47.5	58.4	3656.45	2588.43	2657.91	FALSE	2.09207	1.03675	-0.102019	56	0.876827	0.511308	0.658682	0.963247	1	0.566914	0.363014	0.329137	0.31685	0.437168	0
45	synMinEv46	Sample_sequence_1441	3.15567	15.7056	2.18256	TRUE	3.33863	0.761	30.6	50	79.4	83.5	3733.25	2523.57	2329.21	TRUE	3.15567	1.78952	-0.0658777	87.1	0.809987	0.912471	0.60515	0.97203	0.817486	0.654275	0.452055	0.508993	0.901099	0.881416	1
46	synMinEv47	Sample_sequence_346	3.2137	7.43813	2.33338	FALSE	5.26231	0.765	33	51.4	49.5	61.7	3169.86	2578.89	2322.42	FALSE	1.54975	0.754754	-0.110317	56.8	0.831507	0.361025	0.970001	0.861975	0.616729	0.66171	0.506849	0.534173	0.35348	0.495575	0
47	synMinEv48	Sample_sequence_1034	1.93773	26.6664	1.76025	FALSE	3.53001	0.568	33.7	53.3	55.7	72.7	1489.04	2144.82	1811.34	TRUE	1.93773	1.24829	-0.0835655	61.1	0.358383	0.62404	0.121442	0.961081	0.287209	0.295539	0.522831	0.568345	0.467033	0.690265	1

## Sheet: combined_screening_data
Name before filtering	sequence	Dimer PAE Means (Supp. Fig. 2 c (i))	hydrophobiciy scores of N-terminal helix/region (Supp. Fig. 2 c (ii))	possesses n-terminal alpha helix?	mean PAEs between structured regions MinD-MinE (Supp. Fig. 2 c (iii))	Solubility score (Supp. Fig. 2 c (iv))	Combined Score (Final, Fig. 2)	Version Name after filtering	in vitro screening	in vivo screening: Oscillations	in vivo: Phenotype
Sample_sequence_2177	---------------MAFISFFFLLK---Q----PK--KTTANIAAERLQIIIAEESKKG-------YIYEY---YITQMKIEILEVISKYVLE-SIN-P--DMINIEL-DHEESK---------EIEKLELNITLPEADEY--SPP---------------------------------------	7.32545	2.5	TRUE	4.99721	0.816	3.66811	synMinEv2	negative
Sample_sequence_2534	---------------MSIFDYF-KSKS------S-A--PSSASVAKERLQIIVAHERSQR------T-HEPDYLE---AMQQEIIQVIRKYV-Q--IG-S--EDVQIQ-LENT-E---------SSCSILELNVTLPEQS------------L---------------------------------	10.5467	2.36558	TRUE	4.16217	0.947	3.62745	synMinEv26	positive	yes	minicell
Sample_sequence_2803	---------------MSILDFFFPSKP-----------QSSASLAKERLQIIIAEQRSQE-------SAAPDY--YIPQLEQEILQVLSKYV-A--VS-P--SQINIQLLEHE-LE---------QAAILELNIQLPEQQ----------------------------------------------	12.678	2.47709	TRUE	4.04271	0.822	3.47934	synMinEv5	positive	yes	minicell
Sample_sequence_1583	---------------MSIFDFFTASK------------QQTASIAKDRLRIIIAHERA-TR-----GSTSPDYLP---TLQREILEVIRKYV-S--VD-A--EAVKVQ-LIGE-G----------DSKLLDISVSLPEAPAQA-------------------------------------------	12.3608	2.48527	TRUE	3.50999	0.706	3.41252	synMinEv25	positive	yes	NORMAL
Sample_sequence_1973	---------------MAFLSFFFSPKK-------S-S-STSANIATERLQIIIAEERRKS-------ESEPDYLA-I-QMKREILQVICKYV-Q--VQ-PQIDMLNIQ-FEQE-SL---------DLSVLELNITLPESDE---P-E-A--E----------------------------------	12.0777	2.49894	TRUE	7.74833	0.866	3.35039	synMinEv30	negative
Sample_sequence_340	-----------MS-MMSIAEAFFSSE---P-------QPSTAQSAKERLHIIIAHEQILG-L------LHLD---YIPQMKQEILQVISQYVQ-IS--SETAQQIQFQI-HNEQN----------TISQLEMQISLEEDE-T--------------------------------------------	10.9279	2.25357	TRUE	6.60444	0.89	3.3495	synMinEv19	negative
Sample_sequence_2428	MLTAL----FS---------WFKPFT--------Q-GP-RSKETLKDRLEFTLAYDRL-E-I-----P--AE---TLTALQQEILAVIQRYFP-TD--Q-S--STEFEI-EQSE---D-------LSASLMANTPIDCALETTAPA---------S------------------------------	14.4926	2.5	TRUE	3.49216	0.714	3.33593	synMinEv45	negative
Sample_sequence_406	--MMLAEFINM----------LFS----------T--QPQSAAEAKERLQLVLAHDRS-D-L-----T--PE---LMEAMRQEILEVVSRYVE-ID--M-E--EMDISL-ETEQ----------RMATALIANLPIREALSVSTPAPT-SPEES----PSE-T---S-------------------	14.3982	2.47446	TRUE	4.29029	0.763	3.32875	synMinEv31	positive	no	filamentous
Sample_sequence_2152	---------------MSFLAFFFGES---Q---------STAEIAKERLELILAHERSAQS-------PTLD---YMEEMQKEIIQVISKYTQAT-WP-S--EDIHFQA-EMQHNS---------SYETLEVQITLPEQS----------------------------------------------	13.6629	2.47244	TRUE	5.59723	0.789	3.31126	synMinEv44	positive	yes	filamentous
Sample_sequence_1466	---------------MSILDYFFSS---------SP--STSAALAKERLQILVAHERSA-RT----G-SSPDYLP---QMQQEILQVIRKYV-Q--VS-Q--DQISVH-MEQE-E----------GHEILELNITLPDDEEQAALQP-PQ--APP-------------------------------	10.0793	2.4774	TRUE	7.88407	0.755	3.30743	synMinEv43	positive	yes	filamentous
Sample_sequence_2753	---MMGEFISK----MWI---LWRRP--------T--QESTATEAKERLQLILAQDRS-S-L-----S--PE-LTDIEQMRNEILEVVSKYVEHID--L-S--EINFSLFETNQS---------RIHTALIANLPIREPIDAATSEEPSEALT--V----P-Q-----------------------	11.8261	2.46788	TRUE	6.93218	0.763	3.28733	synMinEv33	positive	yes	minicell
Sample_sequence_3372	-----MIFS------------LFPE------------SESSAEIAKERLMILLIHERA-Q-L-------PYE---TTESISEEIIEVISKYIE-IE--TQQ--QCEIEI-HQ-S--YS---E-EYASPCLMA-IPI-E------------------------------------------------	6.75835	2.02208	FALSE	3.02959	0.859	3.28646	synMinEv9	negative
Sample_sequence_810	---IIMEILESMA--------FFT--------RSP----NSRDDAKHRLQVVISQERT-D-L-----D--PQ---TLEMMQQEILEILCRYVE-IEI-TAQ--YLEFSL-ENSE-----PQ---DQHTALIANLPIRSVSESLDTT-LEESHILL----C---R-------------------I--	8.77281	2.0533	TRUE	4.56694	0.726	3.28203	synMinEv15	negative
Sample_sequence_1469	--MMFMSFLST----------FFG-------------QETSAETAKERLQMVLIHDRS-D-I-----S--PE---QLEQMRQEILAVISRYLE-ID--E-E--EIELTL-ENEE---A------RTPTALVASIPIASTQHTIST--T-----------T--------------------------	15.2097	2.48942	TRUE	5.86113	0.809	3.25767	synMinEv4	negative
Sample_sequence_504	--MT--DFMFM----------FF--------------QPRSAQTAKERLQLVLAHERS-D-L-----S--PE---LLEAMKAEILAVISKYFP-IE--H-E--EMAITL-ETEQ----------RM-TWLMANIPIESDTPYITPAETPS-PAAA--PLSADDA----------------------	14.8142	2.46455	TRUE	5.53849	0.778	3.24828	synMinEv6	negative
Sample_sequence_158	MLTTLMQF-F-----------FQKMM-------S-M-STSSSTIAKERLQLALTSDRL-E-L-----S--SE---ILELMHAEIIEVISKYFE-ID--QQE--ELKIEI-EQMP--LE---S-E-LSTALLANTPIKSAKHPEPQ-----------------------------------------	14.3057	2.23579	TRUE	5.28147	0.838	3.2139	synMinEv42	negative
Sample_sequence_346	---M-----E-----M-IF-FLFP-P-------T----ENTASQAKERLQIIIAQERS---L----TTGAPDYLPT-ELMQQEILEVISKYVEAIEVDTIE-FAIEFSLMELDQS---------IEHEALITSLALPDEAAATPAA--T-A-----------------------------------	7.43813	2.33338	FALSE	5.26231	0.765	3.2137	synMinEv47	negative
Sample_sequence_3321	------I--------------LFS------------MSSHSLEIAKERLKILLISERMEQ-C--L----SSE---TMESISQEIAETISKYIE-IE--PE---NIEIQI-HLES--Y------EYM-PTLQALIPIL-I-----------------------------------------------	10.957	2.44	FALSE	4.0996	0.788	3.20923	synMinEv41	negative
Sample_sequence_3769	---------------MSIFESFFQSS---K---------SSASSAKERLMMMLAHERAA---------CALP---YMEEMQQEIIQVISKYTQ-IS--CE---SIEITS-HSNQH-----------FETLEMEISLES------------------------------------------------	16.7569	2.30711	TRUE	4.51129	0.843	3.19579	synMinEv39	negative
Sample_sequence_3165	---MFWDFL------M--L-LLFG-R-----Q-S-Q-YASSKEEAKERLTLVLSYERS-S-I-----P--PD---FAEMLREEILYVFSKYPQTFEL-HST--RIIVEI-SRES---A--E---DF-ETLWISIPVIQQYE------L--------------------------------------	11.2554	2.43601	TRUE	5.94664	0.607	3.19457	synMinEv12	negative
Sample_sequence_3478	---------------MSFLSYLFGEK--------K---SSTASIAKERLQIIIAHEASTGA-----T-AAAD---FLPALQQELIQVISKYV-S--VN-P--DDIKVQL-EKQ-DS----------YEVLESNIELSEQELT--------------------------------------------	17.2165	2.455	TRUE	5.26652	0.82	3.19433	synMinEv10	positive	no	minicell
Sample_sequence_431	-------------MMASFWSTLFSSE---T--------SSSAQIAKDRLKIILASHQSLI-C---R--LSAE---TIEQMKTEIMQVISTYMQ-IS--TEQLQSIQIQI-HHEAN-T--------TIEILEMNISLPE-T----------------------------------------------	12.937	2.26806	TRUE	5.13791	0.718	3.18107	synMinEv36	negative
Sample_sequence_1441	---MMFPLIDK----------LLA--------WSG--STSSGDQAKKRLKLILAHDRA-D-L-----S--PE---LLDMMRQEILEVISRYLE-ID--T-E--ETELSL-ENEQ----------RTTTALIANFPITRIKRTPSTE--P-------------------------------------	15.7056	2.18256	TRUE	3.33863	0.761	3.15567	synMinEv46	positive	yes	filamentous
Sample_sequence_814	--MMMGEFI---------SR-MLFLE--S--------ATSSKTLAKERLRLVLLHDRA-S-I-----S--LA---MLNSLREDLVKVISNYME-ID--E-A--ALEFNL-NQ-D---P------RE-VALIANIPVIKMKQDYAAE----Q-----------------------------------	15.4158	2.31818	TRUE	3.56458	0.679	3.15151	synMinEv29	positive	no	filamentous
Sample_sequence_3461	---------------MIILNLFFLSK------------YSTANIAKERLHIIIAEEKKCS-------EIEPD---YLPQLKQEILAVISKYIQS--ISPP--NQISIQL-EKKESK---------TIAILELNILLLEQQ-A--------------------------------------------	10.2869	2.48149	TRUE	8.20362	0.624	3.15134
Sample_sequence_3566	---------------MSFLDYFLSQK------------TTTASVAKERLQIILAHERSQI------I--SADYL-YLPQLQQELIAVISKYV-Q--IS-P--DMLQVELIEEE-ET---------SFELLELNIEMPEPE----------------------------------------------	18.0362	2.4545	TRUE	5.12903	0.797	3.14274
Sample_sequence_1440	---------------MSFMFPFFPSK---K---------SSAQIAKDRLTIAIMSERSA---A-----TTFP---FMEEMKAEIIEVIEKYIA-T----QE--TIEISK-EIEGE-----------FEALAIEIQLESAS----------------------------------------------	10.8522	2.33609	FALSE	4.08448	0.764	3.13098
Sample_sequence_3627	----MMDLI---------AM-FFTQQE-E---------PSSKEIAKERLQLILTHDRI-S-L-----S--AQ---LLEEMKEEIIQVISEYLE-ID--E-E--HIEIQI-EEHQ---E------DM-TALIASIPIKSSKQQ--------------------------------------------	18.1732	2.45886	TRUE	6.36403	0.853	3.12455
Sample_sequence_722	---------------MALLEFFRPSKT--------P--STTASLAKERLQIIVAEERSAS-------QSSPSYLP---QLELDILEVIRKYV-A--IS-P--DQISVQ-LEHS-SE---------ELSVLELNITLSEEK----------------------------------------------	10.0705	2.29112	FALSE	4.93718	0.792	3.11884
Sample_sequence_1656	MF-MITEFFES----------LFPFT------YSQM-PTRSRETAKQRLQFTLAYDRS-E-L-----S--AS---TLEALQQEILAVISRYFE-LD--T-E--SMEFSI-ETSS----------RFSTALIANLPILCVLQVEAP----------S------------------------------	11.492	2.4361	TRUE	6.4247	0.562	3.11183
Sample_sequence_2598	M--MMGELLEK----------LFF--------RTP--ASTSWTQVKRRLQLIIAHDRS-D-L-----D--PQ---TLEMMRQEILEIVCRYVE-IE--T-E-HHSEFSL-ESNQ--A-C-----RMTTALIANLPIRRIKEAIPTEELS-SSIEVV--------P-----------------E---	14.6554	2.1884	TRUE	3.8905	0.693	3.1058
Sample_sequence_2793	--MTMLELI-E----------LLYR------------APSSQSHAKERLQLVLAHDRS-D-I-----S--PE---MLDQMREEIFQVIAAYME-ID--E-A--HMEFSL-ETEW---E------RMTTALVANLPIIRMIAVYSAE-P--Q-----P-----------------------------	16.18	2.38814	TRUE	4.60113	0.685	3.10471
Sample_sequence_3441	--------------MMAFWSFFFSSQ--------KS--QSSAQTASERLKVIIASEQELG-K------LSQD---FIEQMHKEIMQVIQRYTL-GV---SDEQHIQMSL-RSQAN-------TE--LEMICMNIILPPEL----------------------------------------------	17.2834	2.5	TRUE	5.803	0.735	3.10156
Sample_sequence_2485	---M-MSL-PM----M----LLSSKM------------PHPAEIATERLKLILIHERS-S-I-------ALS---ILEVIREEILAVISKYTE-IC--SS---EIEFKW-TKSE--EL-M-AMA-ESETLIASIPIHMI-YF----------------P---------------------------	10.2317	2.29323	FALSE	4.47975	0.752	3.09911
Sample_sequence_2488	--MTLRD-I------M-IM-YFLR-Q-----------QPASATRAKERLQLVLAHERSED-T-----S-EPD---LCQQMKQEILQVISKYVESIDIIL-E-FQVAVTL-ETET----------SLCSALEANLPLSEDDSAAAPASTASRAELAEVANCS-T-----------------------	13.9808	2.31457	TRUE	6.46509	0.714	3.08182
Sample_sequence_2163	ML-TLM---------------LQKM--------S---MESSSEEAKERLKFALISDQA-E-I-----S-PSE---IMEQMKNEIISTISSYFE-ID--QEE--ELEIEI-IHSE--EE--SA--SLSIALLAAIPIISASHPEAP-----------------------------------------	15.7809	2.5	FALSE	5.78336	0.932	3.07852
Sample_sequence_2562	-----MIFFS-----------FFST--------S---SESSSSTAKDRLKLALTSDRA-M-C-------SSE---LMEQMKADIIQVISEYLE-ID--TQE--ELDIEI-TQTE--LE-ESS-E-TQTALLANIPIKELSIPSEE-----------------------------------------	11.7821	2.25367	FALSE	5.80116	0.889	3.06934
Sample_sequence_1757	--MT-----FM----M--F--FFQ--------------PQSAARAKERLQIVIAHERS-Q-L-----T-SPDYL-LIEAMRQEILQVVSKYVEAIDILMQ--IEISIQLMETEQ----------SMHTILEANVPLDEDTPQATTAPAPEAEEAPRVAESS-T-----------------------	8.26997	2.4042	FALSE	8.40694	0.796	3.0688
Sample_sequence_848	---MMFELIDK----------LLFT-R------A--LSQSSKDIAKERLKLILAHSRA-A-L-----E--PE---LLEMIKQEIIQVISWYMEIID--E-T--LLELQL-YNTP--SE-P--CE-FQTALIANIPITSMKASEELE--H-------------------------------------	16.8771	2.33573	TRUE	6.46132	0.805	3.05738
Sample_sequence_3217	-----MI--S------SS--SFFSK----S--------ETPAQTAKDRLMLILIHERAIE-L-------AIP---YMEEMKQEILAVISKYTC-IQ--IEI--DCEITI-HQSQE-YI-E-ECE--SETLEASILIES------------------------------------------------	8.49882	1.91035	FALSE	5.40129	0.896	3.04672
Sample_sequence_786	--------------SM--LSFFLMH---S--------FSSTAEIAEERLQILLAHEQAHI-------SAPPE---YMAQIQKEIMATIQKYME-IE--TE---AYEISI-IM-E-----------QIIAL---I-----------------------------S----------------------	16.9932	2.48591	TRUE	7.38195	0.758	3.03893
Sample_sequence_2267	----AMPMFH-----A-----FFSR-------------ASSCQMAKDRLKILLISDRV-E-C-------SQE---MMELIKAEITQVISKYMR-ID--AQ---HMEIQI-QATA--AE-SHHGM-MSPALIASIPILDLHHQSQMP----------------------------------------	14.9283	2.5	TRUE	6.10741	0.583	3.03608
Sample_sequence_2002	--------------MMAFLQFFFTEQ--------Q---MSSALTATERLKIIIAWEQFHGQ-------ATLQ---FMPAMHKEIIAVISKYTPPP-CT-A--QHIQISL-LIQ-AT---------CLETIEVNFILPEA-----------------------------------------------	12.3992	2.33845	TRUE	6.29308	0.566	3.02719
Sample_sequence_2572	-----MDFLKL----------FFSQE------------SSSKEIAKERLQLILVHDRA-S-L-----S-SSQ---FLESIKEEILQIISEYME-IE--ESQ--ETEIEL-TKMA--ES--E-ATFMSPALIANIPIKKMKEVI-------------------------------------------	19.5574	2.34687	TRUE	5.76934	0.84	3.02009
Sample_sequence_3087	MLTMLFQELQE----------LFTFT-------SQ--HQSSSSTAKQRLKLALIHDRL-E-L-----S--AE---TLTSLQQEILEVISKYFE-ID--T-D--STELEI-QTSS---E-------FSTALIANFPILSALQTEI------------------------------------------	14.5202	2.15819	TRUE	6.68055	0.772	3.01378
Sample_sequence_1660	-M-MIQEFFTL----------LFFF--------QQNE-QSSKEIAKERLQLVLIHDRA-M-L-----S-PSE---TLEMMQMEILQVISKYVE-IE--TS---LLEIEI-CNYS--EE-P--CE-FQIALIANIPITSASSSEIL----Q--PM--------------------------------	15.4407	2.40338	TRUE	8.05267	0.749	3.01262
Sample_sequence_1418	-----M-MF-----SMSMLSFFLEEE--S----------SPASTAKERLQIILAHERAAS------TSAQAHYLPLMPQLQ-EIME-ICKYM-Q--I--E---S---S--I---------------------------------------------------------------------------	7.78475	2.49677	TRUE	13.0027	0.614	2.98599
Sample_sequence_1680	M--MFMQQ-IE---------WLFTFT-----------HSTSSSIAKQRLQLILTYDRL-E-L-----S--AE---SLTSLEEELTEVIARYFE-FS--E-D--TTQLSL-EQME---E-------ISYSLIADFPYLQALCTPS------------------------------------------	11.9844	2.10359	TRUE	6.48723	0.646	2.97935
Sample_sequence_3005	--MMLF------------M--FFFSQ---S--------SSSAQCAKERLTIILAYERSAT-L-------AIP---FMEEMKEEILSVFSKYTQ-FS--ASI--EIEIEI-EQEEE----------FSETLEITIPAES------------------------------------------------	8.39658	1.79998	TRUE	8.73954	0.771	2.95927
Sample_sequence_3000	-L---MDFLKL-----------FSRE----------S-MSSKDIAKERLRLILVHDRA-N-V-------SPQ---FLEMIKSQLICIISDYAEYIE--EE---CLEIKL-TAME--KD-ITEDIFTVPALVANIPIKHMKHVAKI----------S------------------------------	12.9047	2.06637	TRUE	6.69203	0.687	2.94662
Sample_sequence_1723	----MMSFL---------ER-FFG-E------------TTSASSAKERLQLVLIHDRT-D-L-----S--PE---ELEALKEELISTISQYIE-ID--A-S--SIEIEL-EH-E---G------RQ-QRLIASIPIASAQRRAAS-----R-----------------------------------	16.3306	2.12159	TRUE	6.31618	0.763	2.92469
Sample_sequence_1036	-M--IMELLMS----------FFSYK------------SSSKSQANERLQLILIHERA-C-L-----S--PE---LMETIKEEILEIIAKYME-IE--SSS--EPELEL-ITEE--EI--E-E--YSPALIISIPIKSY-----------------------------------------------	21.7161	2.39651	TRUE	6.09925	0.83	2.92449
Sample_sequence_3348	-------------Y-MSTLSFFRPQKK-----------CTTANLAKERLQIIIAERRSQW-G----MDPAESYLA---QLKEDILKCICKYA-A-SID-P--SMLQLS-FEHK-GD---------GISVLELNIQLPEDEE---------------------------------------------	9.85298	2.03977	FALSE	3.8838	0.667	2.91919
Sample_sequence_3269	MLT-L----F----------WFSPFM-----------SPRSSETAKTRLELALTYDKL-E-I-----S--AE---ILTALHEELIEVIARYFE-TQ--E-E--TTELEI-EQME---E-------LSYSLIASFPLQLALESEP------------------------------------------	13.3706	2.24229	FALSE	3.99201	0.71	2.9172
Sample_sequence_2111	---------------MS-M-LFFG-----S--------ASSAPIATERLQILLAHERSM--L-------QLP---YIEEMQEEILSVVSKYTQTT-L--P---KIIVRT-ESNHH----------FIETLEISIELENQTQ-S-----T-------------------------------------	14.8516	2.44286	FALSE	4.32463	0.657	2.89513
Sample_sequence_1450	----AA---H----MA-FWSKLFSKE---E----R---PSSAQTAKDRLKIILASEQTCG-C---Y--LSQE---KIELIKMEIMQVISRYMR-IL--ESCEQHIQMQI-QATAS-GA-S-IGL-ATPYLIMNIPICEEQA---------------------------------------------	13.0116	2.46279	TRUE	10.9029	0.65	2.89192
Sample_sequence_1672	#NAME?	7.99452	1.93669	FALSE	4.93041	0.673	2.88806
Sample_sequence_3500	--MMFFQFLFT----------LFQ-------------PERSAETLKERLELVLAYDRS-Q-L-----T--PE---MMEAMQAEILEVISRYFP-IA--P-E--QIEITL-EQEE---A------SMHTLLIASIPLESTTQHITP------P----------------------------------	19.6574	2.43014	TRUE	5.10144	0.613	2.87476
Sample_sequence_1553	-L-TFMG--FS----------LFKFT-------SQ-E-ESSKEEAKSRLQLALIQDRA-M-L-----S-PSE---TLEQMKTDIISVISEYIE-IE--QSS--QLNIEM-SHSE--ED-PT----TSIALLANIPIISASHREAP-------L---------------------------------	18.9605	2.49755	FALSE	5.81884	0.863	2.86576
Sample_sequence_1839	---------------MSEWEFFFSKH---I----ES--QSSAQTATDRLKLILASEETLY-C---PS--SLP---HIEEMMKEIIQVIQPYTL-MY---SCQQHIQMST-QASAN-Q-----ME-SIEMIEMNIILPY-R----------------------------------------------	19.4841	2.2565	TRUE	6.14414	0.747	2.85693
Sample_sequence_77	--MTLQALM------------FLGR------------QPASATTAKERLQLVLAHDRT-DAI-----S--PA---QLDQMREEIFAVIARYMD-ID--L-E--EMDVTL-ETED-------I--RF-TALLADLPFRSSLASTTP--S----------HN------------------A-----S-	20.0983	2.5	TRUE	7.14591	0.69	2.85551
Sample_sequence_1290	------C--------MSSWESFSSK-------------ETPAATAKDRLKLILAHERTLE-I----P--ALP---YMEEMRKEIIAVISKYTE-IL---S---DIEFST-TASAN-QI-E-EME-SSETIIAEIILPS-P----------------------------------------------	9.63131	1.57338	FALSE	4.43308	0.89	2.8524
Sample_sequence_70	M-MTLQEFIDK------I---LLRR--------QT--QPASASTAKERLQLVLAHDRS-D-L-----S--PE---TLEQMLREIFEVVARYVE-ID--L-E--EGDFSL-ETEI--A-------RV-TALIANLPIRRPIAQPSPE-T-EQQ---V----PAQ--A--------------------	13.0014	1.65484	TRUE	5.68802	0.756	2.83219
Sample_sequence_3422	---------------MAMLDFFCSELA--------P--TTTASTAKERLQIIVAQERST-------TRGGPDYLP---LMQREILEVIRKYV-Q--IP-A--EAVNVQ-LEKE-SL---------EHAVLELMVTLPEEESK---------------E----------------------------	12.5771	2.27926	FALSE	8.7003	0.838	2.83211
Sample_sequence_2952	---------------MSWFSFFFSS-------------ESSASTAKERLKLIIAHEQAE---------CSLP---YMPQMRQEIIQVISKYTP-L----A--EDIQFQL-QASQN----------QYETLEMNIILPEIE----------------------------------------------	18.5467	2.37251	FALSE	4.52338	0.807	2.83024
Sample_sequence_1030	--MMPLSFL-----------L--G--------------AHSKPEAKERLTIVLSYERK-T-L-----P--PN---FTETLREEILSVFSKYPQ-FELDSPH--RIEVDI-KKE-------E---DF-SELWISIPFKQ-FE-SKMA--T----------S--------------------------	9.80674	2.22339	FALSE	8.46627	0.727	2.82463
Sample_sequence_2532	---------H-----A-FWS-FFSH----T--------SSSAQIAKDRLKILLISDQSCI-C------LAAE---MMEQIKAEIASVISKYMQ-IS--TEQL-SMEIQI-ATESH-T--A--S--TSPTLYMSISILDIH----------------------------------------------	13.1882	2.3806	FALSE	6.96892	0.7	2.82446
Sample_sequence_3531	---MLMAFLSS----------FFTK---------W-S-TTSHSFAKERLKLLLIHDRA-N-C-------SPQ---LLEMIKSEIIKCISNYME-IE--ES---ELDIQI-TQTE--SE-SHTQG-TVPALYANIPIKSMKAVSQE-------------W---F------------W---H------	19.4762	2.47647	TRUE	4.52503	0.494	2.82338
Sample_sequence_2079	-----MDLLSF----------FFSKT------------PTPKEIAKDRLKLILIHDRG-S-L-------PPE---TLEMIKTEILAVISKYIE-IE--SS---DIEIAI-SQTE--SE-AETSE-ASPALIANIPIKSMFAR--------------------------------------------	15.8551	2.39802	FALSE	7.68079	0.842	2.81806
Sample_sequence_3869	--M-MMMF-------------FMS-------------QPSSAETAKERLQLVLAYDRA-D-L-----S--AE---LMEEMKEELLAVISRYIP-IE--A-E--AIEIQI-EE-E---T------AQ-MLLIADIPLLTSTQ---------------------------------------------	13.9407	1.97308	FALSE	2.97483	0.732	2.81746
Sample_sequence_2515	-----MSLMDSM---------FL-RRR----QY-K-S-ASSANIAKDRLKLLLISDRA-G-C-------SPE---MMEQEKNEIIQVISSYMEPIDL-LE-I-ALDIQI-TQTE--SE-SNP-G-MVPALFANIPIKELKHSPKP-------------T---------------------------	8.35971	1.72504	TRUE	9.31741	0.701	2.81475
Sample_sequence_3823	---------------------F---------F----SSMRSLEIAKERLKLMLTSERLEQ-I--C--S-SPQ---ILEMIQEEIIETITTYFE-IE--EQE--EISIQI-TQTT--A-T------L-YSLQASIPIQSAIE-SQ------------------------------------------	11.2049	2	FALSE	6.98242	0.817	2.80938
Sample_sequence_3761	-----MIIFQF----------LFPT------------SPQSSSIAKERLELLLTHDRA-M-I-----S-SSE---LLEQMHHEIIQVISKYFE-ID--QEQ--EFSIEI-HQTE---E--ES-E-YSTALMA-IPISPLHI---------------------------------------------	22.406	2.5	TRUE	7.32342	0.748	2.80151
Sample_sequence_1728	-------------MSMPFLYLLFGE-------------ASTAATATERLKILLAHERGMLSF-----G-QLD---LLEVMQEEILAVVSEYV-T--LD-S--TKIIVHL-EYQHD-------S--EVETLEVHIELPDDFE----A----------------------------------------	13.7234	2.34397	FALSE	7.11556	0.725	2.79639
Sample_sequence_33	--M-MFEFI---------QR-FLSRE--T--------SSSSKSIAKERLRLVLVHDRA-S-I-----S--PQ---LLEALKEDLIQVISEYME-IE--E-A--AMEINL-ENTE---E------DQSIALIANIPIIQMKRTPQT-----------------------------------------	18.2347	1.9315	TRUE	4.69788	0.732	2.79294
Sample_sequence_2048	---------------MAILSFFSLSE------------SSTAQIAKERLQIILAEERTHSS------SYEAHYLPYLPQLQIEILAVICKYV-Q--ID-P--EWISIQWLEQ-M-A---------EIFILEL-I---ETE----------------------------------------------	12.4252	2.20771	FALSE	5.84151	0.665	2.78823
Sample_sequence_3915	---------------MSMFMFFFQPE------------EQSAQTAKERLQIILAHERLQA--A-----ASFD---FMPMMQQEIMEVVSKYVTQVEI-QPS--EIEITY-EHEE------------TEALEINIPLPSTSA---------------------------------------------	14.8261	2.18925	FALSE	6.32423	0.807	2.78605
Sample_sequence_3754	---------F----LMSFSEAFMSR----E--------ETSAEIAKERLHILLISEQIII-C------SAQE---TMEQIKQEILQVISKYIQ-IE--PET--SIEIQI-HKEQH-T-----S--TTPTLEMSISLLEDT----------------------------------------------	15.6833	2.15916	FALSE	6.53902	0.866	2.77763
Sample_sequence_2390	-L-T-FSFFFF----------FLKT-----------ESQSSSSIAKERLKLILIHDRA-M-L-----S--TE---LLELIQQEIIQVISEYFE-ID--EQA--LLEIEI-STTP--SE-QEKGE-FVPALIASIPIISMHKVEIL-----------------------------------------	13.9631	2.25178	FALSE	5.98389	0.704	2.77655
Sample_sequence_3814	-P---------M--SM-LLDFFLSEKK--------W---TSAPTATERLQIILAEERTA--IM----GSTPDYLA---DMQREILEVICAYV-Q--ID-QQID-LSVQ-F--CSS----------EH-VLEINITLAEGDEI----E-AP-E-------------Q--------------------	22.8995	2.47218	TRUE	8.11056	0.799	2.76971
Sample_sequence_3004	----M-M--------M-ILSLFWS-----------R--SSSASTAKERLQILLAHERA-QSL-----S-DAL---LISSLHEEILAVISKYIPAIHIFQPE--SVQIEM-EESS----------SQMTTLIIDIPLESATAS--------------------------------------------	9.51005	2.30455	FALSE	8.66416	0.612	2.75807
Sample_sequence_1772	--MMMFEAL---------M--LFSM---E---------EQSKQIAHERLQMVLIHDRL-E-I-----S--PE---QMEQIKEEIIQVISRYME-IE--Q-E--TMEISL-ENSE---A------DSTIALIASIPITSMKHSPTS-----------------------------------------	21.1424	2.5	FALSE	6.14743	0.857	2.74608
Sample_sequence_1856	---M-----------MWIL-FLKRKP------------EATATEAKERLRIIVAQERS---I----TRGAPDYLP---MMRNEILEVISKYVEHI-VDILS-QAININ-FETE-S---------MGHEILELSLTLPEDKQAAVSETA-EAET---------------------------------	9.8238	2.13689	FALSE	10.4067	0.808	2.74414
Sample_sequence_3345	--M-MWPF------------LFFR--------------SASAEEAAERLQLLLAYERK-QSL-----P--AN---LIETLKEEILSVISKHIQAFILDAPA--KMEIEI-EEE-----------SE-STLWIDIPFEPGTE-------------------------------------A-------	9.66674	2.2124	FALSE	10.232	0.737	2.73348
Sample_sequence_1356	----T----------MSFLAFFFPEY--------K---CHTAAIAKERLCLIIAHERAGAA------FATAQ---FMPALQTEYIAVISKYT-HC-CN-S--DDIKIQL-EFQ-ANQ-----E--CYETLEVNIILPEAC----------W--P--------------------------------	12.0129	2.25122	FALSE	6.09452	0.58	2.73196
Sample_sequence_2859	--M--WM--M-----------WWR--------------MSSKECAKERLMLVLAYERA-T-L-----S--AG---LIESLKEDLLAVLQKYFP-FQI-E-E--TLEIEL-EE-E---G------EQ-MTLLICIPLQ-------------------------------------------------	14.9292	1.50531	TRUE	3.62525	0.704	2.72715
Sample_sequence_1096	-----MSLLMW----------FFTT-------------SQSKSIAKERLQLLLTHDRL-E-L-----S--SE---FLEMIQEEIIQVLSEYME-IE--EAT--QIEIEI-SNEE---E-------YETALFASIPITSMKQVE-------------------------------------------	17.645	2.36742	FALSE	7.62207	0.817	2.69983
Sample_sequence_3492	-----MSM-IE---------WFFTP-E----------QPSSKEIAKERLQLILAHDRA-E-L-----S--AE---LMESMEEEILQVLSRYFE-IE--E-Q--TIQMSL-EQEE---E-------ITTALTASFPLTSSHQS--------------------------------------------	17.0531	2.12471	FALSE	5.24953	0.79	2.69514
Sample_sequence_3558	-----M-MF-----SM--LSYLLME-P-S--------F-SSAETATERLQILLAHERAAI--M-----TQPD---MMAQMQ-EI---L--HME-IM-------AL---I-I--E------------I-AL--------------------------------------------------------	7.20886	2.49333	TRUE	18.4917	0.593	2.67439
Sample_sequence_768	---------------MSILDFFFPPRP-----------PTSAQTAKERLQILLAHERSQG-------SAGADF--YLPQLQQEILAVIAKYV-A--IS-E--DQIQIQM-ERESS----------GCSTLEINIELPSDQEEAPAAA-SA-AAAAATAA---------------------------	22.1707	2.37008	FALSE	3.86169	0.758	2.65778
Sample_sequence_2881	--------MM-------M--WMFIP-------------ARSAQTLKERLEILLAYERS-Q-I-----SAPAG---MIEALQADLLAAIRRYFPATQ-II-E--ESSIEM-EQSE-----------QMMHLQANIPLESATQSAA--------A---------------------------------	18.7164	2.47837	FALSE	5.97055	0.654	2.64783
Sample_sequence_837	--MMWFQTLSE----------LFT-------------AETSAETAKQRLQTMLIHDRY-E-L-----S--AE---MMEAMEIEILQVISRYLEAIE--A-E--TIEFTL-EQGE---A------D-HTALIASIPLLRTYHSPT------------------------------------------	13.4157	2.21834	TRUE	12.4851	0.643	2.63602
Sample_sequence_461	------------C--AHFLSFLFSLQ---T----P-S-YSSATAAKERLQVIIASESGLG-Q---C-TLSED---LIWMMHCEILEVVSTYVLEHSMI-PFTDMIQISLFMHEAS-----------IEVLEMNISLPDAAE----P-------------------S--------------------	21.8305	2.45095	TRUE	8.03973	0.625	2.63473
Sample_sequence_1092	--M-FMQM-MS---------WFFTF------------ASRSAETLKERLMLILAYDRA-E-L-----S--AE---MMEALEAELLEVLQRYFPATE--I-E--TTQISL-EQYE---E-------ITAHLTADIPLQTSSC---------------------------------------------	9.89133	2.26403	TRUE	14.8888	0.587	2.6243
Sample_sequence_3914	-------------------MFF---------I----PRPHSALIAKERLQILLMSERLH-----CA--ASPQ---YLTMLQQELSEAAEKYIT-VE--EEE--EISITY-THET--P-T------ITISTLITIPLPSIIE-S-------W-----------------------------------	8.6866	1.83801	TRUE	12.848	0.659	2.62128
Sample_sequence_1883	-Q---QGFFHL---------SFSSK---------W---PTPKEIAKDRLKLILIHERTCE-I-------PTE---IIELIREEILQVISYYIE-IQ--ED---HTEISL-NKS---ED-L-EGE-NSSALIASIPIISLRHR--------R-----------------------------------	17.5798	1.92185	FALSE	3.58601	0.747	2.60743
Sample_sequence_93	---------------M-MLFFFTPEQ-E------A---SSSASTAKERLQIILAHERSACS------SASAP---FMEELQEEIIEVIAKYI-A--ID-P--DSIEIEL-EFEEE----------HLEALEIFIELPS-AA---------------------------------------------	21.4845	2.02512	FALSE	3.37388	0.841	2.60063
Sample_sequence_2212	---M-MDFL---------LRLLFGKRQ--------Q-YSSSKESAKERLQLVLAHERA-S-I-----S--AE---LLETIKEEIITVISQYMQ-FDL-H-Q--RFEFHF-SEEH---H--E---DF-ATLWPHIPVLES-E---------------------------------------------	14.6217	2.11324	TRUE	11.5175	0.659	2.59373
Sample_sequence_2798	-----MSFM---------MF-FEG-E--V--------QEASAATAKERLQLVLIHDRT-D-L-----S--SA---ELDSLREELLSVISQYME-ID--E-S--EMQFNL-EH-D---P------RQ-QALVADIPIRSMSAHYAP-------------H-------------------A-----S-	15.8419	2.0767	FALSE	6.27528	0.708	2.58031
Sample_sequence_733	---M-MQFL---------ER-FFPT----------Q-APSSKHAAKERLQLVLAHERA-S-I-----S--AS---LLQTLKEEIITVISQYMA-ID--A-E--SPEITF-SQ-S---K------HQ-ATLVADIPILSTPRHSAA----------I------------------------------	16.8083	1.97321	TRUE	6.55288	0.536	2.57775
Sample_sequence_238	--------MF-----M--F-WFF---------------PTSATTLKERLQIILAHERSEQ-I----CS-SPD---LIQAMKQEILQVISKYVPSIEILHE--FESSIQLMETET-----------DCSTLMLNISLDDDTPIATTAPAPSAPAAAAAPESR-TA----------------------	15.6819	1.6682	FALSE	4.73499	0.831	2.56362
Sample_sequence_1062	----MASWL---------DW-FAR-------------QPASAETASERLQLVLAYDRT-D-L-----S--AQ---LLETLHDEILIVISRHIA-ID--A-E--HMMITM-HQ-Q---Q------DQ-TRLIADIPLEPATTR-----------L--------------------------------	15.5961	2.09916	FALSE	5.97829	0.65	2.56306
Sample_sequence_2872	-----SSFL------M--EW-FMT-H------------TQSAQAASERLQLLLIHERT-DAL-----T--SS---ELDTLHDELLIVISQHIE-ID--P-E--SMQITM-HH-E---G------RQ-QRLIADIPLSSATTRAAA-----------------------------------------	24.5336	2.08588	TRUE	4.79656	0.685	2.55109
Sample_sequence_1333	---------------MIILMFF-S-------I-----SEMSAHIAKERLQIILSSEKLHI----C---SSSE---YLPQLQQEILEVISKYIP-IE--PE---EIEIQY-THATI-T--------I-AILELTIILESE-----------------------------------------------	19.172	2.31859	FALSE	7.69726	0.752	2.53507
Sample_sequence_1717	--M-LM--------------SLFPWM----------SSPRSASIAKERLMLILTTERA-E-L-----S--AQ---FMESMHEEIIEVISRYFE-IE--E-A--EIQIEL-EQEE---E-------YSYALQATIPIQLAHC---------------------------------------------	21.396	2.28614	FALSE	4.10519	0.659	2.53077
Sample_sequence_2788	-MM-LFMFL------------FFRQQ------------SSSKEQAKERLQIILAYERA-S-L-----S--AQ---LMEEIKEEIITIISKYPE-IE--S-E--QIEIQL-ITEE----------DA-EALEITIPLTS------------------------------------------------	19.303	2.04968	FALSE	5.95772	0.804	2.5262
Sample_sequence_1676	---MLFSLF-M----------FFSQK---------M--SSSKETAKERLMLILIYERA-T-L-----P--PE---FLESIKEEILSVISKYPQ-FD--SSH--EIEIAI-EETE--SS--E-S-DFSPALIISIPIKSSK----------------------------------------------	14.5183	1.98157	FALSE	8.23826	0.736	2.49972
Sample_sequence_2350	---MMFDLFSM-----------FSNE----------S-KTSKSVAKERLKLVLIHDRI-D-C-------SPQ---LLELIKTDILKVIAEYAE-IE--ED---ELDIQM-SKTR--SE-A-EDMFPVSALYANIPIKNIKSRSM------------------------K-----------------	15.4319	1.91368	FALSE	7.65013	0.762	2.48001
Sample_sequence_2616	---------------------------------------TS-------L---LI---AM--------S-PP----MLEQMQEEILAVISKYIE-IE--EPP--SLEISM-EPYE--H-------PC-IALIASIPLIASSEEYP-------------------------Q-H--------------	27.1689	1.92574	TRUE	3.76671	0.755	2.47164
Sample_sequence_2374	ML-AL----------------F---M--------Q-SSMRSLEIAKERLKFALTSEKLEE-I-----S--SE---ILTSLHQEIMEAISTYFE-IS--EQE--QFEICI-EQSE---E-------L--ALQAATPIQSAIHFSAP-----------------------------------------	22.7489	2.5	FALSE	8.91951	0.802	2.46159
Sample_sequence_1154	-----MIF-F-----------FFSR------------SESSGETAKERLEILLISDRA-N-C-------SPE---TMELIKQEIISVISKYME-ID--TQ---EMEIEI-SHTS--IE-SFS-E-TTPCLYA-IPIIELSQ-S-E-----------------------------------------	16.7765	2.01312	FALSE	9.31888	0.828	2.44838
Sample_sequence_2751	---------------MSIIEF-FFFK--------R---QQSASLARERLQIIIAQERATSE-T----SHTPD---YLPTLQKELIEVLSKYV-Q--VS-P--DDININL-EKQ-DS----------MEMLELNITLPEAQLEAAAE-----PV-Q-------------------------------	26.556	2.16605	FALSE	3.71384	0.849	2.4464
Sample_sequence_2718	-----M---------MSML-FFLAS---S----------QSASTAKEYLQIILAHERAAS------T--PPDYLP---LLQ-ELLEVISKYV-TIEI--A---SLSFS-LI-E------------QHTALEI-ISLPESS----------------------------------------------	14.8734	1.96288	FALSE	7.06319	0.641	2.44553
Sample_sequence_2157	---------------MSILMFFFQS------------QEQSAQIAKERLHIIISQERLHA--A-----NSLD---YLPQMQQEILAVISKYTQSIEISQLS-AQIQIQL-ECQEQE---------TTAILELSILLPETSLA--------------------------------------------	17.2838	2.15501	FALSE	8.09402	0.689	2.43865
Sample_sequence_825	--M-I----------M--M-LF-G--------------AASAPEAAERLQILLSYERKRTML-G---P-APN---LTETLREEILSVFSKHPQTF-LD-PH-DKIEVEM-EEG-------E----FVSMLEISIPFPQGVE-S-M-A-T-------------------------------------	9.129	1.55634	FALSE	9.62691	0.743	2.42062
Sample_sequence_319	-------------M-MAFISFFFISE---Q----K--SSSTANIAKERLKIILAEHHQCI-T------LEAE---YIPQLKQEILAVISTYIQ-IV--PPQIHILSIQI-EHKEN----------TLFILELNISLSERT-Q--------------------------------------------	14.3809	2.01397	FALSE	7.07454	0.559	2.41399
Sample_sequence_3118	---------------MSFLSFFFLSK--------P---K-SASAAKERLQIIIAKESSHGQ------YAYPD---FIPQLHQEILAVISKYT-K--VN-A--DDIKISL-DRQ-GN---A------LETLELNIILPETAEAIA------------------------------------------	17.5462	2.41466	FALSE	8.78036	0.546	2.39409
Sample_sequence_1890	------S-M------M--LFFFFT-P------------TSSASTAKERLQLLLAHERTEE-L-----T--AA---LIIALQEELLAVISKYVEAIEIIHRQ--SVQIEM-EHEQ-----------QLQTLIADIELESATTHAAS-------A---------------------------------	18.2899	2.32775	FALSE	9.87451	0.685	2.3877
Sample_sequence_3752	-----QQLMFS---------WFF---------------ERSKETLKDRLELVLAYDRS-Q-I-----P--PG---LLEAMQNDLLEVVRRYFP-IG--P-E--ESSIEM-EQEQ----------SMHVLLMANIPIDEDTQYTTPE-S--PEAA---PLS-D-A----------------------	13.8803	1.54372	FALSE	5.73521	0.696	2.37934
Sample_sequence_3604	---------------M--L-LFMMH------A-----FSYTGEIAEERLKIMLEEEQLCI----C---SASE---YMAQIQQEISSTIQTYME-IS--PE---EYEIQI-ILEQI-T--------IISAL-I-IILSS------------------------------------------------	21.5242	2.32349	FALSE	8.90754	0.765	2.37784
Sample_sequence_2785	---------------MSFLTLFGGEC---------K--AASAPIAKERLQILLAHEAEMTS--G---AAAPD---FLEMMQSEILSVVSKYV-T--LD-P--DKINVSM-NEQHHS---------FLEMLESDIEMSQDTISS--EAAT-------------------------------------	25.8886	2.05524	FALSE	3.82673	0.789	2.34568
Sample_sequence_2577	---------------MSFLSFFFGQS------------PTSASVAKERLQIILIHERTA-S------SAAAD---YLPILQEEILAVISRYI-P--IN-Q--EDIQINL-ERQ-SS---------WLEILEIDIEMPQAEHSA-------------------------------------------	23.4156	2.28432	FALSE	5.89648	0.651	2.33011
Sample_sequence_2229	---MMMAFI------M--SR-MLRTE--V------Q-APSSHTEAIERLQLCLFHERACSYI-----S--LA---LLSQLREEIITVISMYME-IDL-E-S--APSFNL-CQ-W---P------HQ-YTLVADIPYIFMAQTYAA-----Q----I-----R----------------------S-	15.7949	2.245	TRUE	12.2988	0.409	2.323
Sample_sequence_2272	-----M----S----------LLKH-----------EFSSTYEYAKERLKLALIQERA-M-L-------PSD---MMEQMQKEILSVLSSYME-IE--TS---ALEIEI-IMYE--E--P------IIALLAAIPILFSSHK--------------------------------------------	14.5669	1.28414	FALSE	4.79479	0.761	2.3186
Sample_sequence_1444	---------------MSIMEIFFQSK---K--------QQSASLAKERLQIIIASERAH---A-----TTLP---YMPMMQAEIIEVVSKYTQ-V---QE---DIQIST-ETQEH-----------MEALALEITLESTSA---------------------------------------------	25.774	1.86888	FALSE	4.00803	0.873	2.31722
Sample_sequence_22	-----M---------MSFLRLFSR-----------Q--PQSAPAARERLQLLLAHERAASAI-----S-DAD---LLTKLREEILTAISKHMAQIIIFADS-ECVSINM-ERG--A-K------HQVSTLAVDIEIPFDAPKKAA------A----------------------------------	10.2444	1.70256	FALSE	7.30791	0.468	2.31314
Sample_sequence_131	---------------MSFLEFFKSER------------QQSASIAKERLQIILAHERSQRS-----A-AQPDYMQY-PALQKELLEVISKYI-P--ID-Q--DAIQIELLEHQ-DH---------SCAILELNITLPEAE----------------------------------------------	22.1862	1.94496	FALSE	6.19064	0.787	2.30843
Sample_sequence_1439	-----M-LFE-----------LM-H----K------SFSSTGEYAKERLKILLAEERAAI-CM------SSE---MMEQIQKEIISVISSHME-IY--AE---AYEIEI-IMTE--S--S---T-MIPALQ--ISILE-THQ--------------------------------------------	15.5197	1.66285	TRUE	14.1594	0.813	2.298
Sample_sequence_1004	#NAME?	26.0656	2.20134	FALSE	6.0603	0.79	2.29509
Sample_sequence_482	--------------------FF---------F----P-PRSAETLKERLTLLLASERLS--I--C--S-TAQ---LLTSLQQELLEAIERYFP-TE--E-E--EISIQL-EQET--A-T------ITIILLATIPLQSAIESSA------W-----------------------------------	23.4794	2.40584	FALSE	8.25875	0.664	2.27502
Sample_sequence_1634	------D---M--MSMPLLYLLRGK----------K--A-LAPSARERLQILLAKERGQLR-----HG-QPD-FALLPVLREEILYVVSTHV-T-MLD-S--TKFIVRL-ERG-D-E--------EVSTLEIDIEVPNDFEIKRVAVL---M----PTP-A-------------------------	15.5195	1.77944	FALSE	7.83433	0.634	2.26043
Sample_sequence_3402	---------------MSILSLFQREQ------------PSSASVARERLQLILAHERAS-R-----ASIPAD---LVSILQEEILAVIAKHV-Q--IS-Q--EYIQISM-ERQ-ES---------TMSILEIDIEIPQASAAPAA-----------------------------------------	23.8568	1.86151	FALSE	4.30367	0.697	2.20468
Sample_sequence_1805	---------------M-----------------------T---T--------------M-------MS---SY------LQ-EILEVISKYIEPI-IS-PE-EALQFSLLEQEQ-E---------CMELLEISITLPEAPEAAATE-AT-------------------------------------	27.0859	1.81897	TRUE	9.51493	0.874	2.20405
Sample_sequence_1909	---------------MSIMYIFQ-SQ------------PTSATQAKERLQIILAHERSE--T----GS-EPDFLPL-PQLQQEILQVISKYV-S--VE-E--DQVAVTLMERE-S----------GCSMLELDIELSSDAPAAAFAAAAS-AALAAAASCA-------------------------	18.7836	1.92169	FALSE	10.7968	0.758	2.15268
Sample_sequence_1274	-----MSF-------MS-LTLFQK-P------------EASAATARERLQLILIHERTEE-L-----S--PD---ELIQLREEILAVISQHVEAIEV-LRS--EVQITL-ERGW----------HG-QTLVADIEFPSDSAHATAAK-AA---LAE-AH-------------------A-----S-	19.5026	2.20769	FALSE	11.3491	0.633	2.12879
Sample_sequence_1894	---------F-----M-IF-FFFQSP------------ETTATTLKERLQIIIAHERIA--T----G--SPDYLP---ALKQELLQVIRKYV-P--VS-Q--DQISIQ-FEQE-G----------DYDVLELNITLDEDEEAAVTAPAPSAECAPAAAERR-T--------------------V--	24.0843	2.34104	FALSE	11.002	0.734	2.12412
Sample_sequence_1236	--------------------------------------P-S-------L-IMLASEQLH-----C--SASPQ---YLPQLQEEILACISKYIPQIEI-EP--EEIEITL-EQET----T------QLAILELSIPLPSAIESS-----T-------------------------------------	26.7013	1.63714	FALSE	3.96693	0.815	2.08741
Sample_sequence_3548	---------------MSFLSLFFP----------TQ--SASASVAKERLQILLAHERQA-T-----GSTSAE---LIPLLQKEIIEVIAKYV-P--ID-P--DQIQLSM-DRT--T---------PLTTLEIEIELPSALYS--A---AQ--QPAVS-----------------------------	26.3644	2.01619	FALSE	5.84634	0.679	2.07669
Sample_sequence_2880	---------------MSFLEFFTFEK--------KR--SQSASLAKERLQIILAHEAQT-A-T-----ASAD---FLPEMQKEIIEVISKYV-E--IQ-P--DQIQINY-DEQ--S---------HLEMLEINIELSQASIQA-A-AQAQ-PQPA-------------------------------	26.0862	1.99666	FALSE	10.0636	0.918	2.07547
Sample_sequence_1799	---------------MSILSFFFQC----E-------QEHSALIAKERLHIMLSSERLIQ--------SSLE---YMPQMQQEILEVITKYIQ-IE--QES--EIQIQL-HIEPQ----------T-ETLAISISLESEE----------------------------------------------	28.0866	1.43117	TRUE	5.9436	0.796	2.06324
Sample_sequence_2633	---M-QDLLPM-----------FSKK-----I----E-PSSKEVATERLILILIHTRC-S-I-------SPE---MLEMITSEILCVLSAYMETIEE-HG---EIEIKM-SKME--EL-E-QMA-PSPALIASIPIIRIKERY--A----R---TL--P-------------------------H-	20.095	1.77986	FALSE	9.88632	0.75	2.05736
Sample_sequence_3710	---M---F-E-----------LFQ--------------HTSLSTA--RLQILIAQERA-D-L-----S--PQ---TLELMQQEILEIISRYVE-IE--T-E--ALEFSLLEKSQ----------REATALIALLPIREIAETLAAE--EE-LEE--------------------------------	25.7057	1.53294	FALSE	3.10476	0.748	2.05376
Sample_sequence_433	---------------MSIFEYFRQSQ---------P--QSSAQTAKERLQIIIAHERSTLLQ----Q-ASHDYLPY-PLLQQEILAVIRKYV-A--IS-E--EQIQIQ-FERE-G----------QFEILELNITLPEATEQ--------------------------------------------	25.4054	1.70062	FALSE	3.99776	0.671	2.03533
Sample_sequence_226	-----M---H-M---A-FW-SLFSTA---T----R-S-ASSAQTATDRLKFILASEQPWN-C---T--LSAE---MMEMMKMEILEVASKYME-IY--TSPIFNAWIQI-MQTES-YA-SEH-A-ASPALEMNIPICDCQAQ--MP----------------------------------------	20.9457	2.07461	FALSE	11.239	0.666	2.02789	synMinEv27	negative
Sample_sequence_128	---------------MSILQLFT--RR------------TSAPAARERLQIILAHERAG-I--G--AG-GAD---LAIILQEEILAVIAKHV-A--VD-R--DKVQIKL-ERG-A----------QFSTLEIDIELPTPTLTATAAAPA----SVPPAAAA-A-----------------------	25.3307	2.23937	FALSE	6.19266	0.47	2.02181	synMinEv21	negative
Sample_sequence_1609	-------------LIMSILSFFRQSFE-----------KTTASQAKERLQIILAHERAGR------ATPSADYLM---ALQEEILAVIAKYI-H--ID-R--DSIQIQ-LERH-Q----------SYAMLELDITLPEPSLTAT--P-------T-T--PA-------------------------	29.4183	1.78648	TRUE	4.25548	0.502	2.01134	synMinEv35	positive	yes	filamentous
Sample_sequence_1214	-----M-M---M-----FWSSLLGREP--S-Q----SSAKSAEIATERLKIILASEQAAESIM-----LTPD---MMELMQREIMSVISSYMEPIY--AEQI-ALEIQI-EMEE--S--------AIPALQ--IHIYE-QHQ----------------Q---------------------------	22.2713	2.14085	FALSE	14.2109	0.819	1.99045	synMinEv28	negative
Sample_sequence_1481	---------------M--L-FFL----------------ST-----E-LQILLAHE-ASS-------SAPAHYLPY-PQLQEEIMAMICKYI-QI-IS-P--EMISISMLE-E------------QL-ILEI-ITLPETSE---------------------------------------------	25.4167	1.98714	FALSE	9.18261	0.744	1.97594	synMinEv13	negative
Sample_sequence_1972	--------------------------------------Q-T--T----L-IIIAHE-SQI------E-QSASYM-F--ALQEEILAVISKYI-Q--IS-P--EQISIQLLEQE-EE---------DMEILELNITLPEASEALT---F--------------------------------------	24.9494	1.26071	FALSE	4.20105	0.847	1.96691	synMinEv32	negative
Sample_sequence_2692	---------------MSILTFFLGEEI---------H-ICSASVATERLQLIIAHERIQLA-----M--PADF--YMPALQCEAVSVISKYV-L--IS-S--EDLQCSL-EFQ-QI---------SCEILEIDIEIPQA--T--------------P-----A------------------TE---	28.0747	1.87835	FALSE	6.47203	0.736	1.94316	synMinEv18	negative
Sample_sequence_1034	-----------------MFGFSFRPTP-----------ASSAQTLKERLQILLAHERSGQ-------SASAD---CIPSLQRDILAAIRRYFPA-QID-P--FSIEIEM-EESD-----------QLSTLQIFIELPSALSS--------------------------------------------	26.6664	1.76025	FALSE	3.53001	0.568	1.93773	synMinEv48	positive	no	filamentous
Sample_sequence_437	-L---------MSMMTGFWSSLFGTQ---D---TS-SSYQSANMATERLKVIVASENRMN-QS--E-YLTAD---CIEMMKREILQVVNKYVT-GV----QIDMLNIEH-RHEAS------GT---MDVLEMNISLPEAKE---F-----------------------------------------	26.2925	1.61292	FALSE	6.32332	0.795	1.93672	synMinEv8	negative
Sample_sequence_2412	---MFWDA-----MSMPTLRLLFGKM---------Q-YASSSPSARERLTIILAHERGMSMI-----G-QPD---LAPVLREEILYVFSKYVQTFELFSSH-TRIIVRI-ERGHD-----E---HEVSTLWVDIPVPEDFEY--AAVL-------L-----R------------------------	20.6212	2.08646	FALSE	10.5381	0.51	1.93312	synMinEv34	negative
Sample_sequence_513	---------------MNVLRLFS----------P-R--AASAPVARERLQILLSHERKL-L--G---G-QSD---LLETLREEILSVVSKHV-A--LD-P--DKVIIRM-ERS-K----------FVSTLEVDIELPNAFQSSMAAASTCMA----------------------------------	28.9711	1.84131	FALSE	2.84974	0.574	1.92755	synMinEv38	negative
Sample_sequence_885	---------------MGIFEFFRS-P------------EQTATTAAERLLIIIAQERA---G----ARGSPDYLP---LMQQEILEVIRKYV-V--VD-P--DAISIH-IEHE-S----------GHEVLELTVALPEAPEAAATAPAAEAT--E-------------------------------	29.1727	1.6948	FALSE	4.16415	0.712	1.89722	synMinEv23	negative
Sample_sequence_3535	MLQEL----------------LF-FT-------SQ----TSKEAA--RLQFSLIYDQLME-L-----S--SS---TLESMQTEILAVISKYIE-IE--T-E--SLEFTI-ERYQ---E------RCATALIFNIPILHISQPIAA-----------------------------------------	27.3394	1.94006	FALSE	7.19923	0.633	1.86649	synMinEv11	negative
Sample_sequence_789	---------------MSILGIFQK-QR------------SSAATARDRLQLILAHERAE-------SG-RAD---LVIQLREEILAVIAKHV-A--VE-R--DIVAITL-ERG-E----------GVSTLGLDIELPLTAAAKLKAKLAA--KLAEEAANKAS--------KP----KAA------	25.0559	2.11826	FALSE	12.4919	0.693	1.82692	synMinEv40	positive	no	filamentous
Sample_sequence_3085	--M-LRDL--K----MSIM-YFQ--Q-----------QPASATTAKDRLQLILAHERVED-T----GG-EPA---LLPQLLEEIFQVIAKYVE-IIV-LLE-FQVSVTL-ETEWE---------RM-GTLVADLELSLSTASALFAKLAA-AKLAEVAHN--S---------P----KAA------	15.2605	1.53128	FALSE	17.3084	0.841	1.79416	synMinEv16	negative
Sample_sequence_2807	--------MFS---------W-------------------T-ETL---LE--LAYE-S-Q-I-----S--PS---FLQALQEEILAVISKYIPQTEISES--EMSSIQL-EQEG-E---------CMHLLEANIPLPEASETATP-EF--------------------------------------	26.6719	1.62221	FALSE	9.39055	0.836	1.79084	synMinEv22	negative
Sample_sequence_2452	---------A-----MSIFNYLRRRV------------SATASVAKERLQIIISHERSQR--------YTPDYLP---KLQEEILAVIAKYICP--VT-R--DQVSVN-LERM-GA---------DNAVLELNITMPDETLEEA------------------------------------------	25.6767	1.45288	FALSE	5.9083	0.683	1.78362	synMinEv20	negative
Sample_sequence_309	--------M--------M--FSF--R------------ARSAQTLKERLQLVLAHERS-G-I-----S-PPD---YLPALQSDILAAISKYVPAIEIIHE--FEVDITM-ERED-----------MISTLMINIEMESDTPYAPKAATT--PAAAPAAAA--------------------------	27.7892	1.48827	FALSE	6.21465	0.768	1.77821	synMinEv7	negative
Sample_sequence_1791	---------------MSFLTFLLGEK----P---KT-RCTLASSAIERLQIILAHERSSLS-----HKRAAD---YLPELQEEIMAVISKYV-S--IN-A--EYIQVHL-ETQ-DD---------QYETLEIDIELPIPSPTPAA---------------A-------------------------	28.6842	1.87845	FALSE	9.2065	0.734	1.75788	synMinEv1	negative
Sample_sequence_592	-L-TLR---I-----MSIM-YFLRSQ---I-------QPASATVAKERLQIIAAHERSQ--T----GGGEPDYLP---RLLEEIFQVISKYV-R--VTLLE-DQVSVNNFERS-G-Q-----S-CFNGVLELYLEMSESECATVCASL-LRACCAAPASF---------------P--------C-	17.3813	1.91633	FALSE	16.6305	0.464	1.58374	synMinEv17	negative
Sample_sequence_2255	---------------MNILQLFS------------R--TQSASAARERLQILLAHERTA-A------R-DAE---LIATLHEEILIAISKHI-C--ID-P--DSVMITM-HRK--E---------QVTLLAIDIELESSATRETA--F----VLE-----------------DL-G--A-------	27.9022	1.27438	FALSE	6.92713	0.633	1.47449	synMinEv37	positive	no	minicell
Sample_sequence_3788	-------F--------------T----------------TT-ST----L-I-IQQ-RAM--L----MS--PQ---MIESMQQEILEVISKYIEAIEI-TAE-EALEFSL-EEEQ----------RCATALIASLPIIEIPAAAATE-YQEFL----------------------------------	24.9365	1.32732	FALSE	14.5518	0.775	1.34159	synMinEv14	negative
Sample_sequence_3890	---------------M--L---L-----S----------SS-ET--E-LQI-LIHE-AHE-------S-PP-----L-QMQEEILEMISKYIE-IEI-EEP--SIEISM-CPEE--E-------P--IALLA-IPLIISSH---------------------------------------------	27.1408	1.59313	FALSE	16.8973	0.821	1.30895	synMinEv24	negative
Sample_sequence_2935	---------------M--F---L----------------QT-ST----LQI-IAHE-AM-------------Y------LQ-EILEVISKYIEPIEID-AP--SLEFSLLIEEE------------HTALIISISLPEAAAEAPT-----------------------------------------	27.3027	1.47959	FALSE	20.3289	0.752	0.971204	synMinEv3	negative
